# Supplementary material for: Trait correlated expression combined with eQTL and ASE analyses identified novel candidate genes affecting intramuscular fat
Source: BMC Genomics. 2021 Nov 8;22:805. doi: 10.1186/s12864-021-08141-9 (PMC8577010; doi:10.1186/s12864-021-08141-9)
Supplement: Supplementary file 1 — Additional file 1: Supplementary Table S1. The result of correlation analysis between gene expression level and IMF content [file 12864_2021_8141_MOESM1_ESM.xlsx]

## Sheet: Sheet1
Supplementary Table S1. The result of correlation analysis between gene expression level and IMF content.
Gene.ID	Gene.Name	Chromosome	Strand	Start	End	cor	pvalue	FDR	IMF_correlated_gene	cis_eQTL_gene	ASE_gene	trans_eQTL_gene
ENSSSCG00000040464	LEP	18	-	20106179	20123451	0.370302	1.05797e-06	1e-05	TRUE	FALSE	FALSE	FALSE
ENSSSCG00000010478	FFAR4	14	+	105011408	105033633	0.350556	4.18739e-06	1e-05	TRUE	FALSE	FALSE	FALSE
ENSSSCG00000010184	AGT	14	+	59643292	59657843	0.344949	6.08722e-06	1e-05	TRUE	TRUE	TRUE	FALSE
ENSSSCG00000017759	ALDOC	12	-	44823014	44848483	0.344931	6.09436e-06	1e-05	TRUE	FALSE	TRUE	FALSE
ENSSSCG00000017801	TUSC5	12	-	46621117	46634332	0.323267	2.42036e-05	1e-05	TRUE	FALSE	FALSE	FALSE
ENSSSCG00000034102	DGAT2	9	+	10032163	10066082	0.32161	2.67828e-05	1e-05	TRUE	TRUE	TRUE	FALSE
ENSSSCG00000038322	ENSSSCG00000038322	AEMK02000203.1	+	38427	60476	0.316583	3.62819e-05	1e-05	TRUE	FALSE	FALSE	FALSE
ENSSSCG00000026850	SNCG	14	+	87904655	87922110	0.311377	4.94039e-05	1e-05	TRUE	TRUE	FALSE	FALSE
ENSSSCG00000000151	ENSSSCG00000000151	5	-	11920386	11929669	0.311296	4.96404e-05	1e-05	TRUE	FALSE	FALSE	FALSE
ENSSSCG00000027404	UNC93A	1	+	1919994	1958328	0.310542	5.18836e-05	1e-05	TRUE	TRUE	FALSE	FALSE
ENSSSCG00000013551	C3	2	+	72431163	72471564	-0.306754	6.46749e-05	1e-05	TRUE	FALSE	FALSE	FALSE
ENSSSCG00000001844	PLIN1	7	-	55237349	55251510	0.301345	8.81358e-05	1e-05	TRUE	FALSE	FALSE	FALSE
ENSSSCG00000016577	ATP6V1F	18	-	19753759	19756658	0.315891	3.78137e-05	0.0001	TRUE	TRUE	TRUE	FALSE
ENSSSCG00000031228	OPRL1	17	+	62905780	62914602	0.312736	4.56047e-05	0.0001	TRUE	FALSE	FALSE	FALSE
ENSSSCG00000017498	PPP1R1B	12	-	22681041	22690612	0.305145	7.09566e-05	0.0001	TRUE	FALSE	FALSE	FALSE
ENSSSCG00000002866	CEBPA	6	-	43084646	43085710	0.302734	8.14474e-05	0.0001	TRUE	FALSE	FALSE	FALSE
ENSSSCG00000006245	SDR16C5	4	+	75586235	75599786	0.301193	8.88986e-05	0.0001	TRUE	FALSE	FALSE	FALSE
ENSSSCG00000039103	ADIPOQ	13	+	124633684	124648055	0.300712	9.13502e-05	0.0001	TRUE	FALSE	TRUE	FALSE
ENSSSCG00000030351	MEF2B	2	+	58684543	58725380	0.29631	0.000116933	0.0001	TRUE	FALSE	FALSE	FALSE
ENSSSCG00000007346	ADIG	17	+	41609468	41612711	0.29181	0.000149882	0.0001	TRUE	TRUE	FALSE	FALSE
ENSSSCG00000011557	CIDEC	13	-	66141206	66149851	0.29107	0.000156066	0.0001	TRUE	FALSE	FALSE	FALSE
ENSSSCG00000027465	NLGN3	X	+	57176103	57201461	-0.301172	8.90024e-05	0.0002	TRUE	FALSE	FALSE	FALSE
ENSSSCG00000000035	TTLL1	5	+	5793781	5831302	0.298753	0.000102008	0.0002	TRUE	FALSE	FALSE	FALSE
ENSSSCG00000009904	DYNLL1	14	+	40455923	40459104	0.294935	0.000126204	0.0002	TRUE	FALSE	FALSE	FALSE
ENSSSCG00000013643	CDKN2D	2	-	69337431	69339936	0.281993	0.000254022	0.0002	TRUE	FALSE	FALSE	FALSE
ENSSSCG00000027266	PNPLA3	5	-	5075434	5092631	0.272093	0.000424161	0.0002	TRUE	FALSE	FALSE	FALSE
ENSSSCG00000040392	ENSSSCG00000040392	17	-	49320614	49380788	-0.289127	0.000173459	0.0003	TRUE	FALSE	FALSE	FALSE
ENSSSCG00000006003	MAL2	4	-	19593536	19617671	0.282874	0.000242458	0.0003	TRUE	FALSE	FALSE	FALSE
ENSSSCG00000010992	ENSSSCG00000010992	10	+	33098676	33116154	0.28267	0.000245097	0.0003	TRUE	TRUE	FALSE	FALSE
ENSSSCG00000013601	2021-03-02	2	-	70862168	70877460	0.282308	0.000249832	0.0003	TRUE	FALSE	FALSE	FALSE
ENSSSCG00000003821	KANK4	6	+	150106762	150185439	-0.274111	0.000382658	0.0003	TRUE	FALSE	FALSE	FALSE
ENSSSCG00000007738	ENSSSCG00000007738	3	+	16636925	16650691	0.270494	0.000459971	0.0003	TRUE	TRUE	FALSE	FALSE
ENSSSCG00000026724	PLBD1	5	+	57780929	58022058	-0.26528	0.000596986	0.0003	TRUE	TRUE	TRUE	FALSE
ENSSSCG00000002550	ENSSSCG00000002550	AEMK02000452.1	-	2383282	2389269	0.263613	0.000648204	0.0003	TRUE	FALSE	FALSE	FALSE
ENSSSCG00000017106	MED10	16	+	75517023	75524760	0.263225	0.000660667	0.0003	TRUE	TRUE	FALSE	FALSE
ENSSSCG00000023215	MAOB	X	-	39025969	39144390	-0.281528	0.000260316	0.0004	TRUE	TRUE	FALSE	FALSE
ENSSSCG00000010681	SFXN4	14	-	129047838	129075616	0.276903	0.000331434	0.0004	TRUE	FALSE	TRUE	FALSE
ENSSSCG00000013056	LGALS12	2	-	8461559	8475455	0.272307	0.00041958	0.0004	TRUE	TRUE	FALSE	FALSE
ENSSSCG00000016701	HOXA7	18	+	45417132	45421017	-0.272056	0.000424959	0.0004	TRUE	FALSE	FALSE	FALSE
ENSSSCG00000025423	KCNK5	7	-	34615259	34656739	0.281316	0.000263248	0.0005	TRUE	FALSE	FALSE	FALSE
ENSSSCG00000016929	PDE4D	16	-	37897302	38315961	-0.261941	0.000703585	0.0005	TRUE	FALSE	FALSE	FALSE
ENSSSCG00000037864	HIST1H4H	7	-	20911248	20911559	0.258225	0.000842605	0.0005	TRUE	FALSE	FALSE	FALSE
ENSSSCG00000038044	GYG2	X	+	52171	89409	0.270478	0.00046033	0.0006	TRUE	FALSE	FALSE	FALSE
ENSSSCG00000024060	LIPT2	9	-	8838356	8840613	0.268676	0.00050403	0.0006	TRUE	TRUE	FALSE	FALSE
ENSSSCG00000013757	C19orf53	2	-	65342498	65346440	0.264777	0.000612034	0.0006	TRUE	FALSE	TRUE	FALSE
ENSSSCG00000003177	BCL2L12	6	+	54707237	54714132	0.263125	0.000663919	0.0006	TRUE	FALSE	FALSE	FALSE
ENSSSCG00000034190	ENSSSCG00000034190	7	+	36969449	36978290	0.279734	0.000286026	0.0007	TRUE	FALSE	FALSE	FALSE
ENSSSCG00000017995	USP43	12	+	54584353	54642376	-0.266578	0.00055975	0.0007	TRUE	FALSE	FALSE	FALSE
ENSSSCG00000003894	CYP4B1	6	-	164715507	164737521	0.270418	0.000461727	0.0008	TRUE	TRUE	FALSE	FALSE
ENSSSCG00000003385	PARK7	6	+	68628835	68646312	0.261357	0.000723915	0.0009	TRUE	FALSE	TRUE	TRUE
ENSSSCG00000034487	NDUFB11	X	-	41766952	41774371	0.259684	0.000785246	0.0009	TRUE	FALSE	FALSE	FALSE
ENSSSCG00000012772	BCAP31	X	-	124453341	124484766	0.252098	0.00112799	0.0009	TRUE	FALSE	FALSE	FALSE
ENSSSCG00000031271	STRADB	15	+	105055248	105269860	0.245664	0.00152071	0.0009	TRUE	FALSE	FALSE	FALSE
ENSSSCG00000036274	ENSSSCG00000036274	15	+	133967901	134051880	0.263479	0.000652469	0.001	TRUE	FALSE	FALSE	FALSE
ENSSSCG00000002754	NQO1	6	+	17292770	17302627	-0.26144	0.000720999	0.001	TRUE	TRUE	FALSE	FALSE
ENSSSCG00000010554	SCD	14	+	111461157	111478031	0.254081	0.00102715	0.001	TRUE	FALSE	TRUE	FALSE
ENSSSCG00000040571	SMIM20	8	+	19701017	19714559	0.269115	0.000493046	0.0011	TRUE	TRUE	TRUE	FALSE
ENSSSCG00000032658	TRAF4	12	+	44975647	44985746	0.258341	0.000837937	0.0011	TRUE	TRUE	FALSE	FALSE
ENSSSCG00000033822	THRSP	9	+	12479594	12485139	0.256403	0.000919623	0.0011	TRUE	FALSE	FALSE	FALSE
ENSSSCG00000032003	ENSSSCG00000032003	2	-	4973917	5009533	0.251198	0.00117666	0.0012	TRUE	TRUE	TRUE	FALSE
ENSSSCG00000024305	MT3	6	+	18634261	18636131	-0.246559	0.00145949	0.0012	TRUE	FALSE	FALSE	FALSE
ENSSSCG00000034318	MRPS25	13	+	69441116	69465596	0.257572	0.000869501	0.0013	TRUE	FALSE	TRUE	FALSE
ENSSSCG00000005474	SAL1	1	-	253638015	253642866	0.253718	0.00104494	0.0013	TRUE	TRUE	FALSE	FALSE
ENSSSCG00000020876	RTL5	X	-	58008200	58012972	-0.253892	0.00103639	0.0014	TRUE	FALSE	FALSE	FALSE
ENSSSCG00000037539	SORCS2	8	-	3206904	3714642	-0.244354	0.00161452	0.0014	TRUE	TRUE	FALSE	FALSE
ENSSSCG00000010893	ENSSSCG00000010893	AEMK02000698.1	+	2468238	2575384	-0.240378	0.00193266	0.0014	TRUE	FALSE	FALSE	FALSE
ENSSSCG00000037775	ENSSSCG00000037775	AEMK02000452.1	-	3591646	3841358	0.246572	0.00145858	0.0015	TRUE	FALSE	FALSE	TRUE
ENSSSCG00000040849	IGHD	AEMK02000452.1	-	3753155	3773523	0.243385	0.00168737	0.0015	TRUE	FALSE	FALSE	TRUE
ENSSSCG00000000005	CDPF1	5	+	3287462	3294638	0.243227	0.00169948	0.0015	TRUE	FALSE	FALSE	FALSE
ENSSSCG00000008077	CARD19	3	+	42632918	42649526	0.247205	0.00141667	0.0016	TRUE	FALSE	FALSE	FALSE
ENSSSCG00000000690	MLF2	5	+	63951664	63957143	0.246793	0.00144383	0.0016	TRUE	FALSE	TRUE	FALSE
ENSSSCG00000012926	PC	2	+	5566608	5587797	0.244731	0.00158701	0.0016	TRUE	FALSE	TRUE	FALSE
ENSSSCG00000013030	PRDX5	2	-	7798670	7802043	0.244541	0.00160087	0.0016	TRUE	TRUE	TRUE	FALSE
ENSSSCG00000036236	ELOVL6	8	+	112038686	112191299	0.251001	0.00118756	0.0017	TRUE	FALSE	FALSE	FALSE
ENSSSCG00000017971	NAA38	12	-	53111252	53112484	0.244859	0.00157774	0.0017	TRUE	FALSE	TRUE	FALSE
ENSSSCG00000023783	MRPL27	12	-	26663913	26670145	0.243583	0.00167221	0.0017	TRUE	FALSE	FALSE	FALSE
ENSSSCG00000016542	LRGUK	18	-	14958510	15091508	0.240487	0.00192331	0.0017	TRUE	TRUE	FALSE	FALSE
ENSSSCG00000029515	PON3	9	-	74990230	75017949	0.238531	0.00209902	0.0017	TRUE	FALSE	FALSE	FALSE
ENSSSCG00000039640	CDC34	2	-	77761590	77768434	0.248754	0.00131871	0.0018	TRUE	TRUE	TRUE	FALSE
ENSSSCG00000002294	ARG2	7	+	91343988	91385910	0.244383	0.00161241	0.0018	TRUE	FALSE	FALSE	FALSE
ENSSSCG00000038048	NECAB2	6	-	4599231	4641423	0.238086	0.00214109	0.0018	TRUE	TRUE	FALSE	FALSE
ENSSSCG00000012536	PLP1	X	+	84666733	84685154	-0.245008	0.00156705	0.0019	TRUE	FALSE	FALSE	FALSE
ENSSSCG00000006480	NAXE	4	-	93490537	93495973	0.243002	0.0017169	0.0019	TRUE	TRUE	TRUE	FALSE
ENSSSCG00000037343	MRPS11	1	-	191306305	191321638	0.241711	0.00182019	0.0019	TRUE	TRUE	TRUE	FALSE
ENSSSCG00000031736	MGST2	8	-	87318184	87390416	0.240351	0.00193502	0.0019	TRUE	TRUE	TRUE	FALSE
ENSSSCG00000038768	GPR37L1	10	+	24306971	24315813	-0.239707	0.00199166	0.0019	TRUE	FALSE	FALSE	FALSE
ENSSSCG00000006352	MPZ	4	+	89174118	89180304	-0.236709	0.0022758	0.0019	TRUE	FALSE	FALSE	FALSE
ENSSSCG00000035038	CGNL1	1	-	114424151	114598931	-0.246988	0.00143092	0.002	TRUE	FALSE	FALSE	FALSE
ENSSSCG00000016208	ZFAND2B	15	+	121243114	121247531	0.242145	0.00178484	0.002	TRUE	TRUE	TRUE	FALSE
ENSSSCG00000022951	NFASC	9	+	65502259	65713539	-0.238365	0.00211467	0.002	TRUE	FALSE	FALSE	FALSE
ENSSSCG00000012943	MRPL11	2	+	5978513	5981448	0.237266	0.00222042	0.002	TRUE	FALSE	TRUE	FALSE
ENSSSCG00000000252	KRT8	5	-	18170354	18180215	-0.245757	0.0015142	0.0021	TRUE	TRUE	FALSE	FALSE
ENSSSCG00000040779	ENSSSCG00000040779	13	-	206203136	206231345	0.240521	0.00192032	0.0021	TRUE	TRUE	FALSE	FALSE
ENSSSCG00000024325	SGK2	17	+	46188264	46208787	0.237091	0.00223765	0.0022	TRUE	FALSE	FALSE	FALSE
ENSSSCG00000040904	CLDN1	13	-	127710737	127730765	-0.238249	0.00212554	0.0023	TRUE	TRUE	FALSE	FALSE
ENSSSCG00000002993	CYP2A19	6	-	49053993	49064190	0.232769	0.00270511	0.0024	TRUE	TRUE	FALSE	FALSE
ENSSSCG00000010962	FRMD3	10	+	31416757	31749639	0.228001	0.00332173	0.0024	TRUE	TRUE	TRUE	FALSE
ENSSSCG00000010054	ADORA2A	14	+	49468862	49487628	-0.237924	0.00215656	0.0025	TRUE	FALSE	FALSE	FALSE
ENSSSCG00000032932	MSRB1	3	+	40017161	40147930	0.234633	0.00249365	0.0025	TRUE	FALSE	TRUE	FALSE
ENSSSCG00000004047	MRPL18	1	-	7579238	7590015	0.238619	0.00209085	0.0026	TRUE	FALSE	TRUE	FALSE
ENSSSCG00000003138	HSD17B14	6	-	54125407	54143532	0.236213	0.00232617	0.0026	TRUE	TRUE	FALSE	FALSE
ENSSSCG00000010519	ENSSSCG00000010519	14	+	108842904	108852790	0.236019	0.00234616	0.0026	TRUE	FALSE	FALSE	FALSE
ENSSSCG00000038143	ENSSSCG00000038143	6	-	70707509	70737061	0.224994	0.00377326	0.0026	TRUE	FALSE	FALSE	FALSE
ENSSSCG00000030626	ALDH1L1	7	-	53748586	53794796	0.241033	0.00187661	0.0027	TRUE	FALSE	FALSE	FALSE
ENSSSCG00000036756	ZNF496	2	+	57053597	57097824	-0.237452	0.00220221	0.0028	TRUE	FALSE	FALSE	FALSE
ENSSSCG00000007507	PCK1	17	+	57930356	57938817	0.229782	0.0030779	0.0028	TRUE	TRUE	FALSE	FALSE
ENSSSCG00000006140	CA2	4	-	51191686	51211922	0.226029	0.00361191	0.0028	TRUE	FALSE	FALSE	TRUE
ENSSSCG00000032081	NDUFS3	2	-	15026300	15036880	0.233652	0.0026029	0.003	TRUE	FALSE	TRUE	FALSE
ENSSSCG00000031463	ENSSSCG00000031463	5	+	26964783	26964878	0.227246	0.00343026	0.003	TRUE	FALSE	FALSE	FALSE
ENSSSCG00000014289	UQCRQ	2	+	135186454	135188293	0.232914	0.00268803	0.0031	TRUE	FALSE	FALSE	FALSE
ENSSSCG00000013087	TKFC	2	-	10158188	10171457	0.231489	0.00285947	0.0031	TRUE	TRUE	FALSE	FALSE
ENSSSCG00000006243	PENK	4	+	75524799	75561444	0.222973	0.00410702	0.0032	TRUE	FALSE	TRUE	FALSE
ENSSSCG00000039619	PIN1	2	+	68715911	68729524	0.236908	0.00225584	0.0033	TRUE	FALSE	TRUE	FALSE
ENSSSCG00000038916	LSM10	6	-	92489927	92493665	0.230327	0.00300666	0.0034	TRUE	FALSE	TRUE	FALSE
ENSSSCG00000013874	OCEL1	2	-	60442209	60444985	0.227305	0.00342173	0.0035	TRUE	FALSE	FALSE	TRUE
ENSSSCG00000014580	RIC3	9	+	1130295	1183869	-0.232038	0.00279228	0.0036	TRUE	TRUE	FALSE	FALSE
ENSSSCG00000015091	MPZL2	9	-	45565518	45578284	-0.229672	0.00309244	0.0037	TRUE	FALSE	FALSE	FALSE
ENSSSCG00000001434	EGFL8	7	+	24201651	24204978	-0.22756	0.00338482	0.0037	TRUE	FALSE	FALSE	FALSE
ENSSSCG00000036553	SAMD12	4	+	20143951	20570788	-0.223067	0.00409091	0.0038	TRUE	TRUE	FALSE	FALSE
ENSSSCG00000004013	SMOC2	1	-	1193167	1332694	-0.231996	0.00279739	0.0039	TRUE	FALSE	FALSE	FALSE
ENSSSCG00000012046	ENSSSCG00000012046	13	+	197985339	197998280	0.227857	0.00334222	0.0039	TRUE	FALSE	TRUE	FALSE
ENSSSCG00000006183	SBSPON	4	+	62756273	62791608	-0.224687	0.0038223	0.004	TRUE	FALSE	FALSE	FALSE
ENSSSCG00000016401	ENSSSCG00000016401	15	-	139610625	139665202	-0.223156	0.00407569	0.004	TRUE	FALSE	FALSE	FALSE
ENSSSCG00000000202	MCRS1	5	-	15517033	15526535	0.216475	0.00536735	0.004	TRUE	FALSE	FALSE	FALSE
ENSSSCG00000014843	CHRDL2	9	-	9017413	9053160	-0.225591	0.00367943	0.0042	TRUE	FALSE	FALSE	TRUE
ENSSSCG00000000700	ACRBP	5	+	64027876	64047847	0.221136	0.00443301	0.0042	TRUE	FALSE	FALSE	FALSE
ENSSSCG00000010529	SFRP5	14	-	109119822	109125686	0.225804	0.00364648	0.0045	TRUE	FALSE	FALSE	FALSE
ENSSSCG00000021461	SNF8	12	-	25138482	25152841	0.21525	0.00564043	0.0045	TRUE	TRUE	FALSE	FALSE
ENSSSCG00000000007	TRMU	5	-	3208118	3224387	0.222298	0.00422414	0.0046	TRUE	FALSE	FALSE	FALSE
ENSSSCG00000003968	RIMKLA	6	-	168919762	168950094	0.219879	0.00466939	0.0046	TRUE	FALSE	FALSE	FALSE
ENSSSCG00000000253	KRT18	5	+	18217575	18222833	-0.227113	0.00344976	0.0047	TRUE	TRUE	FALSE	FALSE
ENSSSCG00000003432	KIAA2013	6	-	71971962	71981775	0.222383	0.00420936	0.0048	TRUE	TRUE	FALSE	FALSE
ENSSSCG00000010012	SLC35E4	14	+	47520089	47526704	0.220574	0.0045375	0.0049	TRUE	FALSE	FALSE	FALSE
ENSSSCG00000014577	TMEM9B	9	+	495648	510262	0.218926	0.00485604	0.005	TRUE	FALSE	TRUE	FALSE
ENSSSCG00000017563	MYCBPAP	12	+	26791667	26811544	-0.219216	0.00479873	0.0051	TRUE	TRUE	FALSE	FALSE
ENSSSCG00000021232	SYNC	6	-	89006957	89026710	0.215793	0.00551789	0.0051	TRUE	TRUE	FALSE	FALSE
ENSSSCG00000039985	ENSSSCG00000039985	AEMK02000576.1	+	592	113474	0.222087	0.00426152	0.0052	TRUE	FALSE	FALSE	TRUE
ENSSSCG00000015342	COL28A1	9	-	77671006	77832851	-0.220908	0.00447515	0.0052	TRUE	TRUE	FALSE	FALSE
ENSSSCG00000015802	FAM149A	15	+	47013063	47038190	0.219241	0.00479378	0.0052	TRUE	FALSE	FALSE	FALSE
ENSSSCG00000012238	ENSSSCG00000012238	X	+	34522909	34661005	-0.21842	0.00495794	0.0052	TRUE	FALSE	FALSE	FALSE
ENSSSCG00000008640	IAH1	3	-	126849443	126865773	0.213699	0.00600388	0.0052	TRUE	FALSE	TRUE	FALSE
ENSSSCG00000036018	APOBEC2	7	+	36364300	36378736	0.218587	0.00492412	0.0053	TRUE	FALSE	TRUE	FALSE
ENSSSCG00000033608	LOXL2	14	-	7435033	7540958	0.223855	0.00395814	0.0054	TRUE	FALSE	FALSE	FALSE
ENSSSCG00000013463	LSM7	2	+	76246933	76251695	0.223214	0.00406582	0.0054	TRUE	FALSE	FALSE	FALSE
ENSSSCG00000016756	BLVRA	18	-	51131584	51185446	0.218359	0.00497036	0.0054	TRUE	TRUE	FALSE	FALSE
ENSSSCG00000015644	IKBKE	9	+	67123265	67147989	0.216364	0.00539149	0.0054	TRUE	FALSE	FALSE	FALSE
ENSSSCG00000016724	MRPS24	18	+	48825769	48830609	0.219542	0.00473469	0.0055	TRUE	FALSE	TRUE	FALSE
ENSSSCG00000029296	FOXC2	6	-	2552862	2554367	-0.218493	0.0049431	0.0055	TRUE	FALSE	FALSE	FALSE
ENSSSCG00000013244	PACSIN3	2	+	15381374	15389881	0.220537	0.00454432	0.0057	TRUE	FALSE	TRUE	FALSE
ENSSSCG00000020725	ERBB3	5	+	21474625	21496279	-0.214308	0.00585871	0.0057	TRUE	FALSE	FALSE	TRUE
ENSSSCG00000012817	FUNDC2	X	+	125353996	125367358	0.225181	0.00374357	0.0058	TRUE	FALSE	FALSE	FALSE
ENSSSCG00000002825	ENSSSCG00000002825	6	-	29880961	29913366	0.223781	0.00397043	0.0058	TRUE	FALSE	FALSE	FALSE
ENSSSCG00000006335	RGS4	4	-	87383290	87390514	-0.21515	0.00566317	0.0058	TRUE	FALSE	FALSE	TRUE
ENSSSCG00000010931	ENSSSCG00000010931	10	-	24868971	24931713	0.216629	0.00533381	0.0059	TRUE	FALSE	TRUE	FALSE
ENSSSCG00000025085	NEGR1	6	+	141115729	141647820	-0.211814	0.00647379	0.0059	TRUE	FALSE	FALSE	FALSE
ENSSSCG00000032096	LETMD1	AEMK02000258.1	-	312771	324686	-0.213589	0.00603046	0.006	TRUE	FALSE	FALSE	FALSE
ENSSSCG00000032022	C15orf62	1	-	130554978	130563562	0.211931	0.00644391	0.006	TRUE	FALSE	FALSE	FALSE
ENSSSCG00000015720	BIN1	15	+	25328674	25383659	0.210938	0.00670322	0.0061	TRUE	FALSE	TRUE	FALSE
ENSSSCG00000012141	CA5B	X	+	12229860	12333790	0.216514	0.00535881	0.0062	TRUE	FALSE	FALSE	FALSE
ENSSSCG00000002995	ENSSSCG00000002995	6	+	49002301	49009453	0.216248	0.00541702	0.0062	TRUE	FALSE	FALSE	FALSE
ENSSSCG00000026812	EMG1	5	-	63745476	63751607	0.214719	0.00576253	0.0062	TRUE	TRUE	TRUE	FALSE
ENSSSCG00000029944	FASN	12	+	922418	937560	0.21402	0.00592707	0.0063	TRUE	TRUE	FALSE	FALSE
ENSSSCG00000003473	RSG1	6	-	75345259	75349943	0.219604	0.00472267	0.0064	TRUE	FALSE	FALSE	FALSE
ENSSSCG00000015299	STEAP4	9	-	68544721	68570585	-0.210586	0.00679748	0.0064	TRUE	FALSE	FALSE	FALSE
ENSSSCG00000039556	KCNQ1	2	+	1675304	1989503	0.207772	0.00759367	0.0065	TRUE	FALSE	FALSE	FALSE
ENSSSCG00000006499	LAMTOR2	4	-	93971140	93976340	0.211592	0.00653134	0.0067	TRUE	TRUE	FALSE	FALSE
ENSSSCG00000020899	CDC16	11	+	79083547	79111757	0.21019	0.00690465	0.0068	TRUE	TRUE	FALSE	FALSE
ENSSSCG00000009946	SART3	14	+	42223961	42259987	-0.20547	0.0083053	0.0069	TRUE	FALSE	FALSE	FALSE
ENSSSCG00000029808	EIF2B3	6	+	166353934	166487581	-0.210778	0.00674604	0.0071	TRUE	TRUE	TRUE	FALSE
ENSSSCG00000040012	TMEM147	6	+	44979214	44981158	0.207312	0.00773128	0.0071	TRUE	FALSE	FALSE	FALSE
ENSSSCG00000014296	ENSSSCG00000014296	2	-	136301848	136362925	0.206965	0.00783666	0.0072	TRUE	FALSE	TRUE	FALSE
ENSSSCG00000017608	PCTP	12	+	32043774	32075998	0.211999	0.00642638	0.0073	TRUE	TRUE	TRUE	FALSE
ENSSSCG00000012492	DRP2	X	+	82871728	82925883	-0.208855	0.00727772	0.0073	TRUE	FALSE	FALSE	FALSE
ENSSSCG00000003825	CYP2J34	6	+	152321412	152579335	-0.207452	0.00768924	0.0073	TRUE	FALSE	FALSE	FALSE
ENSSSCG00000012840	CD151	2	+	494548	533534	0.206919	0.00785082	0.0073	TRUE	FALSE	TRUE	FALSE
ENSSSCG00000013118	MRPL16	2	+	11689501	11694518	0.208961	0.0072476	0.0074	TRUE	TRUE	TRUE	FALSE
ENSSSCG00000038439	PRX	6	-	48675418	48685783	-0.209864	0.00699435	0.0075	TRUE	FALSE	FALSE	FALSE
ENSSSCG00000025284	COQ9	6	+	19373047	19390735	0.209468	0.00710447	0.0075	TRUE	FALSE	TRUE	TRUE
ENSSSCG00000040845	AGPAT2	AEMK02000682.1	+	1095565	1110987	0.209932	0.00697548	0.0076	TRUE	FALSE	FALSE	FALSE
ENSSSCG00000003832	TACSTD2	6	+	153859482	153861492	-0.213304	0.00609986	0.0077	TRUE	FALSE	FALSE	FALSE
ENSSSCG00000000188	DHH	5	-	15114527	15119577	-0.20755	0.00765973	0.0077	TRUE	FALSE	FALSE	FALSE
ENSSSCG00000031073	BABAM1	2	-	60397400	60407921	0.207706	0.00761319	0.0078	TRUE	FALSE	TRUE	FALSE
ENSSSCG00000006415	CADM3	4	-	91225535	91260579	-0.207158	0.00777791	0.0079	TRUE	FALSE	FALSE	FALSE
ENSSSCG00000014368	ENSSSCG00000014368	2	-	142326316	142339086	-0.205729	0.00822251	0.0079	TRUE	TRUE	FALSE	FALSE
ENSSSCG00000036556	IL10RB	13	+	196766082	196884929	0.202259	0.00939679	0.008	TRUE	TRUE	TRUE	FALSE
ENSSSCG00000001419	SLC44A4	7	-	23958941	23978188	0.215123	0.00566947	0.0082	TRUE	FALSE	FALSE	FALSE
ENSSSCG00000000162	BTBD11	5	-	12754539	13069699	-0.208576	0.00735806	0.0082	TRUE	FALSE	FALSE	FALSE
ENSSSCG00000017337	ACBD4	12	-	18268319	18280112	0.202251	0.00939958	0.0082	TRUE	TRUE	FALSE	FALSE
ENSSSCG00000037510	DYNLRB1	17	+	37923446	37944393	0.20739	0.0077077	0.0083	TRUE	FALSE	FALSE	TRUE
ENSSSCG00000008550	SLC5A6	3	+	111919312	111976091	0.212662	0.00625853	0.0084	TRUE	FALSE	FALSE	FALSE
ENSSSCG00000031938	NEDD8	7	+	75070161	75085899	0.204854	0.00850573	0.0084	TRUE	FALSE	FALSE	FALSE
ENSSSCG00000008984	SHROOM3	8	+	72379054	72443865	-0.201697	0.00960045	0.0084	TRUE	FALSE	FALSE	FALSE
ENSSSCG00000006166	NDUFB8	14	-	111626097	111633584	0.208787	0.00729719	0.0086	TRUE	FALSE	FALSE	FALSE
ENSSSCG00000040295	ENSSSCG00000040295	12	-	25420866	25426316	-0.208643	0.00733866	0.0086	TRUE	FALSE	FALSE	FALSE
ENSSSCG00000039273	ENSSSCG00000039273	X	-	84029816	84030202	-0.21115	0.00664713	0.0087	TRUE	FALSE	FALSE	FALSE
ENSSSCG00000002907	ENSSSCG00000002907	6	+	45091285	45102669	0.205327	0.00835152	0.0087	TRUE	FALSE	FALSE	FALSE
ENSSSCG00000031904	UGT8	8	-	108230635	108418077	-0.204586	0.00859392	0.0087	TRUE	FALSE	FALSE	FALSE
ENSSSCG00000003850	C1orf123	6	+	159002620	159018999	0.206086	0.00810922	0.0089	TRUE	TRUE	TRUE	FALSE
ENSSSCG00000017232	SLC9A3R1	12	-	6466121	6483548	0.208186	0.00747134	0.009	TRUE	TRUE	TRUE	FALSE
ENSSSCG00000033541	NAT8L	8	+	1064023	1072480	0.200124	0.0101911	0.009	TRUE	TRUE	FALSE	FALSE
ENSSSCG00000012138	ACE2	X	-	12099433	12152347	0.204877	0.00849798	0.0091	TRUE	FALSE	FALSE	FALSE
ENSSSCG00000001793	ADAMTSL3	7	-	51006366	51363704	-0.199036	0.0106181	0.0093	TRUE	FALSE	FALSE	FALSE
ENSSSCG00000039882	HTRA2	3	-	68514072	68520115	0.203779	0.0088652	0.0094	TRUE	FALSE	FALSE	FALSE
ENSSSCG00000030318	ENSSSCG00000030318	4	-	89133230	89169131	0.200531	0.010035	0.0097	TRUE	TRUE	FALSE	FALSE
ENSSSCG00000011579	PPARG	13	+	68301566	68433963	0.206536	0.00796879	0.0098	TRUE	FALSE	FALSE	FALSE
ENSSSCG00000013460	OAZ1	2	-	76293146	76296625	0.203789	0.00886204	0.0098	TRUE	FALSE	FALSE	FALSE
ENSSSCG00000024550	UQCR10	14	+	46783338	46786218	0.20127	0.0097576	0.0098	TRUE	FALSE	FALSE	FALSE
ENSSSCG00000017448	KRT14	12	+	21024314	21119396	-0.200453	0.0100649	0.0098	TRUE	FALSE	FALSE	FALSE
ENSSSCG00000003013	B9D2	6	-	49349710	49358404	0.198565	0.0108076	0.0098	TRUE	FALSE	FALSE	FALSE
ENSSSCG00000028794	ENSSSCG00000028794	6	+	49366124	49402572	0.198225	0.0109466	0.0098	TRUE	FALSE	FALSE	TRUE
ENSSSCG00000034378	IFNGR2	13	+	197007156	197037676	0.196993	0.0114627	0.0099	TRUE	TRUE	TRUE	FALSE
ENSSSCG00000005506	MEGF9	1	-	260661661	260756866	-0.200175	0.0101714	0.01	TRUE	FALSE	FALSE	FALSE
ENSSSCG00000039494	NDUFC2	9	-	12485886	12492520	0.20408	0.00876328	0.0102	FALSE	FALSE	FALSE	FALSE
ENSSSCG00000013082	ENSSSCG00000013082	2	-	10074962	10087541	0.201781	0.0095699	0.0102	FALSE	FALSE	FALSE	FALSE
ENSSSCG00000013737	RNASEH2A	2	-	66195323	66208476	0.204642	0.00857536	0.0103	FALSE	FALSE	FALSE	FALSE
ENSSSCG00000012561	FRMPD3	X	+	87960668	88053273	-0.203798	0.008859	0.0103	FALSE	FALSE	FALSE	FALSE
ENSSSCG00000023354	ACAD9	13	+	71374926	71425691	0.195393	0.0121649	0.0104	FALSE	TRUE	FALSE	FALSE
ENSSSCG00000036239	GJA8	4	-	99723341	99724672	0.194521	0.0125632	0.0104	FALSE	TRUE	FALSE	FALSE
ENSSSCG00000008835	RASL11B	8	+	39703362	39709817	-0.206486	0.00798425	0.0106	FALSE	FALSE	FALSE	FALSE
ENSSSCG00000021210	HIKESHI	9	+	20181180	20224345	0.197782	0.0111297	0.0106	FALSE	TRUE	TRUE	FALSE
ENSSSCG00000033523	HOTAIRM1_1	18	-	45477324	45477448	-0.196628	0.0116196	0.0106	FALSE	FALSE	FALSE	FALSE
ENSSSCG00000005842	TMEM141	AEMK02000682.1	-	1019503	1021393	0.2048	0.00852321	0.0107	FALSE	FALSE	FALSE	FALSE
ENSSSCG00000007763	BCKDK	3	-	17375636	17380880	0.201398	0.00971035	0.0107	FALSE	TRUE	TRUE	FALSE
ENSSSCG00000024070	CDK5	18	+	6166781	6174297	0.200985	0.00986404	0.0107	FALSE	FALSE	FALSE	FALSE
ENSSSCG00000002916	APLP1	6	+	45285234	45296717	-0.198456	0.0108519	0.0107	FALSE	TRUE	FALSE	FALSE
ENSSSCG00000021904	SNORA5	18	+	50374218	50374351	0.200173	0.0101723	0.0108	FALSE	FALSE	FALSE	FALSE
ENSSSCG00000023380	ISCU	14	-	42216111	42222655	0.199154	0.0105709	0.0108	FALSE	FALSE	FALSE	FALSE
ENSSSCG00000011531	ENSSSCG00000011531	13	+	60915098	60925744	0.198578	0.0108025	0.0108	FALSE	FALSE	FALSE	FALSE
ENSSSCG00000017141	AATK	12	+	1573528	1607685	-0.201838	0.00954912	0.0109	FALSE	FALSE	FALSE	FALSE
ENSSSCG00000008584	ENSSSCG00000008584	3	-	114537226	114636147	0.200773	0.00994351	0.0109	FALSE	TRUE	FALSE	FALSE
ENSSSCG00000035702	WDSUB1	15	-	66166450	66239190	-0.198423	0.0108656	0.0109	FALSE	FALSE	FALSE	FALSE
ENSSSCG00000035387	ZNF550	6	-	61972957	61996226	-0.195561	0.0120895	0.0109	FALSE	FALSE	FALSE	FALSE
ENSSSCG00000024644	CIDEA	6	-	97253074	97267406	0.205094	0.00842703	0.011	FALSE	TRUE	TRUE	FALSE
ENSSSCG00000029050	MRPL55	2	-	51239024	51247521	0.199679	0.0103639	0.011	FALSE	FALSE	FALSE	FALSE
ENSSSCG00000017734	RHBDL3	12	-	42630706	42676244	-0.203772	0.00886775	0.0111	FALSE	FALSE	FALSE	FALSE
ENSSSCG00000033027	FAM96B	6	-	27610525	27613338	0.200454	0.0100643	0.0111	FALSE	TRUE	TRUE	FALSE
ENSSSCG00000003080	ENSSSCG00000003080	6	+	51133102	51150573	-0.199661	0.0103708	0.0111	FALSE	TRUE	FALSE	FALSE
ENSSSCG00000032687	CYP4V2	15	+	47046571	47069927	0.20224	0.00940363	0.0112	FALSE	FALSE	FALSE	FALSE
ENSSSCG00000027229	B3GNTL1	12	+	261773	326417	0.198386	0.0108805	0.0112	FALSE	TRUE	TRUE	FALSE
ENSSSCG00000031514	CCDC28B	6	+	88678194	88682819	0.197473	0.0112589	0.0112	FALSE	TRUE	TRUE	FALSE
ENSSSCG00000033654	FANCC	10	+	26796553	27061583	-0.19655	0.0116536	0.0112	FALSE	TRUE	FALSE	FALSE
ENSSSCG00000001435	AGPAT1	7	-	24205840	24209627	0.202796	0.00920607	0.0113	FALSE	FALSE	FALSE	FALSE
ENSSSCG00000038475	ENSSSCG00000038475	6	+	128004528	128030296	0.199894	0.0102799	0.0114	FALSE	TRUE	TRUE	FALSE
ENSSSCG00000007788	PHKG2	3	-	17639996	17656641	0.198806	0.0107101	0.0114	FALSE	FALSE	FALSE	FALSE
ENSSSCG00000033032	ZBTB14	6	+	101757065	101764771	-0.19765	0.0111849	0.0114	FALSE	FALSE	FALSE	FALSE
ENSSSCG00000005211	CD274	1	-	216660035	216682540	-0.199589	0.0103991	0.0115	FALSE	FALSE	FALSE	FALSE
ENSSSCG00000035729	MYOZ3	2	+	151635638	151653057	0.196212	0.0118008	0.0115	FALSE	TRUE	TRUE	FALSE
ENSSSCG00000001762	CIB2	7	+	47788918	47812748	0.196734	0.0115739	0.0116	FALSE	TRUE	FALSE	FALSE
ENSSSCG00000018053	MED9	12	-	60925162	60934004	0.194635	0.0125104	0.0116	FALSE	FALSE	FALSE	FALSE
ENSSSCG00000037793	NIT1	4	-	89323600	89327031	0.201305	0.0097447	0.0117	FALSE	FALSE	FALSE	FALSE
ENSSSCG00000013292	PRR5L	2	-	24646868	24812436	0.194993	0.0123459	0.0118	FALSE	FALSE	FALSE	FALSE
ENSSSCG00000024263	ENSSSCG00000024263	1	-	127765766	127767472	0.200127	0.0101899	0.012	FALSE	FALSE	FALSE	FALSE
ENSSSCG00000014570	NRIP3	9	+	462644	484566	0.198549	0.010814	0.012	FALSE	TRUE	FALSE	FALSE
ENSSSCG00000005918	DGAT1	4	+	452861	466871	0.19723	0.0113618	0.012	FALSE	FALSE	FALSE	FALSE
ENSSSCG00000001038	ENSSSCG00000001038	7	+	7462212	7469623	0.202815	0.00919931	0.0121	FALSE	TRUE	TRUE	FALSE
ENSSSCG00000012525	BEX1	X	-	84223050	84224613	-0.199547	0.0104154	0.0121	FALSE	FALSE	FALSE	FALSE
ENSSSCG00000016684	SCRN1	18	+	42924617	42987924	-0.196471	0.0116876	0.0121	FALSE	FALSE	FALSE	FALSE
ENSSSCG00000007995	MCRIP2	3	-	41123037	41127917	0.196258	0.0117805	0.0121	FALSE	FALSE	TRUE	FALSE
ENSSSCG00000017208	SLC25A19	12	+	6033669	6046763	0.195342	0.0121876	0.0121	FALSE	FALSE	FALSE	FALSE
ENSSSCG00000033606	HIST1H2AC	7	+	20789769	20867386	0.196706	0.0115858	0.0122	FALSE	FALSE	FALSE	FALSE
ENSSSCG00000010007	MTFP1	14	+	47392776	47395607	0.19362	0.0129866	0.0123	FALSE	FALSE	FALSE	FALSE
ENSSSCG00000014013	ENSSSCG00000014013	2	+	78515424	78670013	0.197536	0.0112325	0.0124	FALSE	FALSE	FALSE	FALSE
ENSSSCG00000036224	ENSSSCG00000036224	3	+	57214452	57323512	0.196023	0.011884	0.0124	FALSE	TRUE	TRUE	FALSE
ENSSSCG00000017213	JPT1	12	+	6139424	6158447	0.195407	0.0121583	0.0124	FALSE	FALSE	TRUE	TRUE
ENSSSCG00000035353	MRGBP	17	+	62058407	62063446	0.194138	0.0127418	0.0124	FALSE	FALSE	FALSE	FALSE
ENSSSCG00000004679	SORD	1	-	126654485	126701503	0.197186	0.0113805	0.0125	FALSE	FALSE	FALSE	FALSE
ENSSSCG00000023142	GAMT	2	+	77075894	77079759	0.192712	0.0134262	0.0125	FALSE	FALSE	FALSE	FALSE
ENSSSCG00000016988	ERGIC1	16	-	51283312	51403499	-0.196167	0.0118204	0.0126	FALSE	FALSE	TRUE	FALSE
ENSSSCG00000033232	ENSSSCG00000033232	6	-	61800671	61810505	-0.200862	0.0099102	0.0127	FALSE	FALSE	FALSE	FALSE
ENSSSCG00000031112	TM4SF5	12	-	52106823	52118043	-0.194283	0.0126739	0.0127	FALSE	TRUE	FALSE	FALSE
ENSSSCG00000006235	TOX	4	+	73810196	74112066	-0.197067	0.0114311	0.0128	FALSE	FALSE	FALSE	FALSE
ENSSSCG00000030578	ENSSSCG00000030578	4	-	77067878	77083600	0.195969	0.011908	0.0128	FALSE	FALSE	FALSE	FALSE
ENSSSCG00000013378	ABCC8	2	+	41666909	41756703	-0.194902	0.0123877	0.0128	FALSE	FALSE	TRUE	FALSE
ENSSSCG00000022901	KLHDC3	7	+	38080042	38087172	0.192746	0.0134094	0.0128	FALSE	FALSE	FALSE	FALSE
ENSSSCG00000030229	ABHD14A	13	+	34104411	34112723	0.199091	0.0105962	0.0129	FALSE	FALSE	FALSE	FALSE
ENSSSCG00000037918	ADIRF	14	+	87928820	87930854	0.194139	0.0127411	0.0129	FALSE	TRUE	TRUE	FALSE
ENSSSCG00000025996	MTUS2	11	+	6197696	6536052	-0.195227	0.0122399	0.0132	FALSE	TRUE	FALSE	FALSE
ENSSSCG00000013645	ATG4D	2	+	69320331	69328521	0.194736	0.012464	0.0132	FALSE	FALSE	TRUE	FALSE
ENSSSCG00000000033	TSPO	5	-	5723190	5735131	0.19254	0.0135107	0.0132	FALSE	TRUE	TRUE	FALSE
ENSSSCG00000029395	TMEM25	9	+	45829188	45838974	0.195171	0.0122651	0.0133	FALSE	FALSE	FALSE	FALSE
ENSSSCG00000000045	NDUFA6	5	+	6562051	6567647	0.194496	0.0125747	0.0134	FALSE	FALSE	TRUE	FALSE
ENSSSCG00000014097	PDE8B	2	+	86045531	86323794	0.195341	0.0121883	0.0135	FALSE	FALSE	FALSE	FALSE
ENSSSCG00000003217	JOSD2	6	-	55335935	55343551	0.191315	0.0141279	0.0135	FALSE	FALSE	TRUE	FALSE
ENSSSCG00000018055	PEMT	12	+	60892688	60919279	0.195448	0.01214	0.0136	FALSE	FALSE	TRUE	FALSE
ENSSSCG00000023886	ENSSSCG00000023886	9	-	77908981	77937060	0.194645	0.0125058	0.0136	FALSE	TRUE	FALSE	FALSE
ENSSSCG00000031216	HS3ST6	3	+	40017161	40041393	0.191161	0.0142069	0.0137	FALSE	FALSE	FALSE	FALSE
ENSSSCG00000012790	ARHGAP4	X	-	124641224	124655311	-0.190326	0.0146438	0.0137	FALSE	FALSE	FALSE	FALSE
ENSSSCG00000009676	ZNF395	14	-	12135910	12198206	-0.190826	0.0143809	0.0138	FALSE	FALSE	FALSE	FALSE
ENSSSCG00000000910	CRADD	5	-	89306250	89587429	-0.190759	0.014416	0.0138	FALSE	TRUE	FALSE	FALSE
ENSSSCG00000009839	CIT	14	+	33009877	33196286	-0.190538	0.0145317	0.0138	FALSE	TRUE	FALSE	FALSE
ENSSSCG00000010981	NUDT2	10	-	32447875	32466930	0.198355	0.0108932	0.0139	FALSE	FALSE	FALSE	FALSE
ENSSSCG00000033854	LGALS1	5	-	10147115	10153256	0.193006	0.0132823	0.014	FALSE	FALSE	TRUE	FALSE
ENSSSCG00000033628	ENSSSCG00000033628	6	+	169221554	169408717	-0.186942	0.0165354	0.014	FALSE	FALSE	FALSE	FALSE
ENSSSCG00000016707	HOXA1	18	+	45477548	45480413	-0.193386	0.0130985	0.0142	FALSE	FALSE	FALSE	FALSE
ENSSSCG00000039821	GPRIN3	8	+	129867164	129869489	-0.191961	0.0137995	0.0143	FALSE	FALSE	FALSE	FALSE
ENSSSCG00000028814	SOD3	8	+	18796636	18804064	0.191821	0.0138701	0.0143	FALSE	FALSE	TRUE	FALSE
ENSSSCG00000033329	SLC47A1	12	-	60019858	60056951	0.191338	0.0141159	0.0143	FALSE	TRUE	TRUE	FALSE
ENSSSCG00000013927	ARMC6	2	-	58753361	58828510	0.192785	0.0133904	0.0144	FALSE	FALSE	TRUE	FALSE
ENSSSCG00000005623	ST6GALNAC6	1	-	268372867	268383544	0.190053	0.0147891	0.0144	FALSE	TRUE	TRUE	FALSE
ENSSSCG00000038767	MBP	1	+	147568191	147685288	-0.192164	0.0136976	0.0145	FALSE	TRUE	TRUE	FALSE
ENSSSCG00000010348	CDHR1	14	+	85429655	85456270	-0.192346	0.0136069	0.0146	FALSE	FALSE	FALSE	FALSE
ENSSSCG00000001808	CPEB1	7	+	52303665	52383732	0.189974	0.0148309	0.0147	FALSE	FALSE	FALSE	FALSE
ENSSSCG00000016215	ENSSSCG00000016215	15	+	121309464	121311865	0.192962	0.0133039	0.0148	FALSE	TRUE	TRUE	FALSE
ENSSSCG00000029687	TMEM246	1	-	243170765	243190249	-0.191535	0.014015	0.0149	FALSE	FALSE	TRUE	FALSE
ENSSSCG00000034014	MRPL40	14	+	51102518	51110034	0.191133	0.0142213	0.0149	FALSE	FALSE	TRUE	FALSE
ENSSSCG00000034647	ENSSSCG00000034647	6	-	92537599	92547750	0.191077	0.0142506	0.0149	FALSE	FALSE	FALSE	FALSE
ENSSSCG00000040709	CACFD1	1	+	273037560	273066914	0.190297	0.0146591	0.0149	FALSE	FALSE	FALSE	FALSE
ENSSSCG00000009764	CCDC92	14	+	29068409	29096550	0.188094	0.0158684	0.0149	FALSE	FALSE	FALSE	FALSE
ENSSSCG00000007708	BCL7B	3	-	10850350	10869319	0.187346	0.0162985	0.0149	FALSE	FALSE	FALSE	FALSE
ENSSSCG00000017388	COA3	12	+	20062826	20063983	0.191434	0.0140669	0.0151	FALSE	FALSE	TRUE	FALSE
ENSSSCG00000032580	MGST1	5	-	56259457	56283842	0.194464	0.0125894	0.0152	FALSE	FALSE	FALSE	FALSE
ENSSSCG00000001395	ENSSSCG00000001395	7	-	23616984	23621159	-0.192001	0.0137793	0.0153	FALSE	TRUE	FALSE	FALSE
ENSSSCG00000010166	NTPCR	14	-	57802578	57833174	0.194375	0.012631	0.0154	FALSE	TRUE	FALSE	FALSE
ENSSSCG00000012042	ATP5O	13	-	197509331	197519588	0.193356	0.0131131	0.0154	FALSE	TRUE	TRUE	FALSE
ENSSSCG00000003459	CELA2A	6	+	74691653	74707598	-0.190591	0.0145038	0.0154	FALSE	TRUE	FALSE	FALSE
ENSSSCG00000036883	FABP3	6	-	87941137	87951610	0.190222	0.0146986	0.0154	FALSE	FALSE	TRUE	FALSE
ENSSSCG00000017259	PRKAR1A	12	-	11661872	11681435	-0.189944	0.0148471	0.0155	FALSE	FALSE	FALSE	FALSE
ENSSSCG00000004584	GCNT3	1	-	112424215	112540983	-0.191527	0.014019	0.0156	FALSE	TRUE	FALSE	FALSE
ENSSSCG00000005315	CA9	1	+	236394326	236400822	0.191044	0.0142675	0.0156	FALSE	FALSE	FALSE	FALSE
ENSSSCG00000027165	UBE2G2	13	-	207444530	207471803	0.187841	0.0160127	0.0156	FALSE	TRUE	TRUE	FALSE
ENSSSCG00000002009	PCK2	7	-	75187197	75197638	-0.193913	0.0128476	0.0159	FALSE	FALSE	FALSE	FALSE
ENSSSCG00000032970	PHPT1	AEMK02000682.1	-	965802	977248	0.188395	0.0156986	0.016	FALSE	FALSE	FALSE	FALSE
ENSSSCG00000039486	FAM69C	1	+	149610498	149630109	-0.187738	0.0160719	0.016	FALSE	FALSE	FALSE	FALSE
ENSSSCG00000000265	ESPL1	5	+	18487563	18509753	0.185872	0.0171758	0.016	FALSE	TRUE	FALSE	FALSE
ENSSSCG00000039651	SLC2A5	6	-	69507826	69535528	0.190738	0.0144267	0.0161	FALSE	FALSE	FALSE	FALSE
ENSSSCG00000026349	ALDH3B2	2	+	4920068	4928554	0.18942	0.0151307	0.0161	FALSE	TRUE	FALSE	FALSE
ENSSSCG00000034632	PDXP	5	-	10162644	10169500	0.188643	0.0155593	0.0162	FALSE	FALSE	FALSE	FALSE
ENSSSCG00000011451	ITIH3	13	+	34892343	34935014	0.186848	0.0165907	0.0163	FALSE	FALSE	FALSE	FALSE
ENSSSCG00000033420	ZNF227	6	+	50819359	50829427	-0.1877	0.0160942	0.0164	FALSE	FALSE	FALSE	FALSE
ENSSSCG00000003421	FBXO44	6	+	71742889	71754814	0.185627	0.0173258	0.0164	FALSE	FALSE	FALSE	FALSE
ENSSSCG00000003222	SYT3	6	-	55416002	55433288	0.187615	0.0161429	0.0165	FALSE	FALSE	FALSE	FALSE
ENSSSCG00000036964	FAM83H	4	+	889466	907915	-0.186773	0.0166352	0.0165	FALSE	FALSE	FALSE	FALSE
ENSSSCG00000025060	ENSSSCG00000025060	18	-	51900219	51909329	0.189547	0.0150614	0.0167	FALSE	FALSE	TRUE	FALSE
ENSSSCG00000007823	ZKSCAN2	3	+	21467802	21486005	-0.188779	0.0154833	0.0167	FALSE	FALSE	FALSE	FALSE
ENSSSCG00000032213	DBI	15	+	24895490	24900710	0.188354	0.0157215	0.0167	FALSE	TRUE	FALSE	FALSE
ENSSSCG00000003433	PLOD1	6	+	71987933	72019707	0.185779	0.0172329	0.0167	FALSE	TRUE	FALSE	FALSE
ENSSSCG00000017429	P3H4	12	+	20882344	20891484	0.189935	0.0148523	0.0168	FALSE	FALSE	FALSE	FALSE
ENSSSCG00000009045	HHIP	8	-	83583738	83679136	-0.187397	0.0162692	0.0168	FALSE	FALSE	FALSE	FALSE
ENSSSCG00000027052	PEX11A	7	-	55256243	55264233	0.184896	0.0177789	0.017	FALSE	FALSE	FALSE	FALSE
ENSSSCG00000025901	LCLAT1	3	-	108690872	108882081	0.187384	0.0162767	0.0171	FALSE	FALSE	FALSE	FALSE
ENSSSCG00000039236	FGF22	2	-	77683738	77687282	-0.187025	0.0164864	0.0172	FALSE	FALSE	FALSE	FALSE
ENSSSCG00000039573	SLPI	17	-	47595158	47599301	-0.186984	0.0165104	0.0172	FALSE	TRUE	TRUE	FALSE
ENSSSCG00000036568	MVB12A	2	-	60271326	60275708	0.187372	0.0162836	0.0173	FALSE	FALSE	FALSE	FALSE
ENSSSCG00000011640	TF	13	+	74930655	74970593	-0.185383	0.0174756	0.0173	FALSE	FALSE	FALSE	FALSE
ENSSSCG00000036261	CROCC2	15	+	139766983	139806234	0.18448	0.0180417	0.0173	FALSE	FALSE	FALSE	FALSE
ENSSSCG00000012816	MTCP1	X	-	125372932	125383352	0.187124	0.0164281	0.0174	FALSE	FALSE	FALSE	FALSE
ENSSSCG00000031860	MRPS12	6	+	47728551	47732040	0.188703	0.0155258	0.0176	FALSE	FALSE	FALSE	FALSE
ENSSSCG00000008237	RETSAT	3	+	59399688	59418355	0.18988	0.0148814	0.0177	FALSE	FALSE	TRUE	TRUE
ENSSSCG00000010560	MRPL43	14	-	112068679	112070232	0.186923	0.0165464	0.0177	FALSE	FALSE	FALSE	FALSE
ENSSSCG00000039295	MRPL34	2	-	60377901	60379020	0.184391	0.0180984	0.0177	FALSE	FALSE	FALSE	FALSE
ENSSSCG00000029199	SCN4B	9	-	45451478	45475563	0.183371	0.0187582	0.0178	FALSE	FALSE	TRUE	FALSE
ENSSSCG00000015045	NCAM1	9	+	40721255	40960966	-0.181716	0.0198739	0.0178	FALSE	TRUE	TRUE	FALSE
ENSSSCG00000007425	SNX21	17	+	48033854	48040271	0.186179	0.0169897	0.018	FALSE	TRUE	FALSE	FALSE
ENSSSCG00000009037	ZNF827	8	+	82596676	82783675	-0.185333	0.0175068	0.018	FALSE	FALSE	FALSE	FALSE
ENSSSCG00000000002	GTSE1	5	-	3227814	3246479	0.186091	0.0170433	0.0181	FALSE	TRUE	FALSE	FALSE
ENSSSCG00000040631	LPL	14	+	4104769	4136593	0.185924	0.017144	0.0182	FALSE	FALSE	TRUE	FALSE
ENSSSCG00000018032	TRPV2	12	-	59135329	59152638	0.186967	0.0165207	0.0183	FALSE	TRUE	FALSE	FALSE
ENSSSCG00000021843	SYT5	6	-	59381642	59415899	0.185976	0.0171126	0.0183	FALSE	FALSE	FALSE	FALSE
ENSSSCG00000006491	ENSSSCG00000006491	4	+	93803442	93807593	0.187538	0.0161874	0.0184	FALSE	FALSE	FALSE	FALSE
ENSSSCG00000007315	AAR2	17	+	39498710	39522518	0.186568	0.0167569	0.0184	FALSE	FALSE	FALSE	FALSE
ENSSSCG00000023091	ENSSSCG00000023091	4	+	90197050	90206609	0.184369	0.0181122	0.0184	FALSE	TRUE	TRUE	FALSE
ENSSSCG00000038436	HYPK	1	-	127758557	127767520	0.182746	0.0191731	0.0184	FALSE	FALSE	TRUE	TRUE
ENSSSCG00000021355	SOD1	13	+	195326599	195335484	0.184764	0.0178622	0.0186	FALSE	FALSE	TRUE	FALSE
ENSSSCG00000031724	LYNX1	4	+	1450947	1455108	0.183782	0.0184898	0.0186	FALSE	FALSE	TRUE	FALSE
ENSSSCG00000003101	HIF3A	6	+	52345102	52373058	-0.182306	0.0194695	0.0187	FALSE	FALSE	FALSE	TRUE
ENSSSCG00000006667	BOLA1	4	-	99149254	99157186	0.184263	0.0181801	0.0189	FALSE	FALSE	FALSE	FALSE
ENSSSCG00000026978	ROS1	1	+	44409509	44534874	0.184499	0.01803	0.019	FALSE	FALSE	FALSE	FALSE
ENSSSCG00000010948	CTSL	10	-	27666976	27675171	0.183402	0.0187382	0.019	FALSE	FALSE	FALSE	FALSE
ENSSSCG00000036582	LINC00116	3	-	46381390	46383493	0.186953	0.0165286	0.0191	FALSE	FALSE	FALSE	FALSE
ENSSSCG00000010314	AP3M1	14	-	76809471	76835678	-0.185828	0.0172027	0.0191	FALSE	FALSE	FALSE	FALSE
ENSSSCG00000015874	ACVR1	15	-	64748764	64950573	-0.183458	0.018701	0.0191	FALSE	FALSE	FALSE	FALSE
ENSSSCG00000015249	ADAMTS8	9	-	57091222	57110149	-0.184211	0.0182132	0.0193	FALSE	FALSE	FALSE	FALSE
ENSSSCG00000023599	TIMM8B	9	-	39787405	39790899	0.181585	0.0199643	0.0193	FALSE	FALSE	FALSE	FALSE
ENSSSCG00000025791	MON1A	13	-	32422873	32439533	0.181263	0.0201886	0.0193	FALSE	TRUE	FALSE	FALSE
ENSSSCG00000033982	ZNHIT1	3	+	8918872	8926590	0.185048	0.017684	0.0194	FALSE	FALSE	FALSE	FALSE
ENSSSCG00000029179	HIGD2A	2	-	81486890	81488046	0.180862	0.0204712	0.0194	FALSE	FALSE	TRUE	FALSE
ENSSSCG00000012986	KCNK7	2	+	6659253	6662286	-0.184372	0.0181102	0.0197	FALSE	TRUE	TRUE	FALSE
ENSSSCG00000029651	SLN	9	-	36232968	36242436	0.181899	0.0197478	0.0197	FALSE	FALSE	TRUE	FALSE
ENSSSCG00000014796	CHRNA10	9	+	6427191	6431874	0.180362	0.0208284	0.0197	FALSE	FALSE	TRUE	FALSE
ENSSSCG00000038700	FMC1	18	-	10345923	10351176	0.181684	0.0198961	0.0198	FALSE	FALSE	TRUE	FALSE
ENSSSCG00000024736	ACP4	6	+	55534864	55541862	0.1811	0.0203033	0.0198	FALSE	TRUE	FALSE	FALSE
ENSSSCG00000038251	DNAJC15	11	-	24005781	24087044	0.182913	0.0190615	0.02	FALSE	TRUE	FALSE	FALSE
ENSSSCG00000012521	GPRASP2	X	+	83811743	83892474	-0.181965	0.0197021	0.02	FALSE	FALSE	FALSE	FALSE
ENSSSCG00000038727	GDNF	16	-	22936603	22965819	-0.179823	0.0212194	0.0201	FALSE	FALSE	FALSE	FALSE
ENSSSCG00000000764	HDHD5	5	-	69500285	69512611	0.183174	0.0188886	0.0202	FALSE	TRUE	FALSE	FALSE
ENSSSCG00000023495	PITHD1	6	+	81590951	81598872	0.182729	0.0191848	0.0204	FALSE	FALSE	FALSE	FALSE
ENSSSCG00000000031	MCAT	5	+	5742162	5754307	0.182194	0.0195459	0.0204	FALSE	TRUE	FALSE	FALSE
ENSSSCG00000038801	NPNT	8	-	115779839	115861137	-0.180539	0.0207013	0.0204	FALSE	TRUE	TRUE	FALSE
ENSSSCG00000030088	ENSSSCG00000030088	AEMK02000569.1	+	721869	743699	0.182424	0.0193895	0.0205	FALSE	FALSE	FALSE	FALSE
ENSSSCG00000002138	OSGEP	7	+	78454666	78462259	0.181208	0.0202277	0.0205	FALSE	FALSE	FALSE	FALSE
ENSSSCG00000013909	CRLF1	2	+	59222566	59235596	0.180938	0.0204178	0.0205	FALSE	FALSE	FALSE	FALSE
ENSSSCG00000003414	ANGPTL7	6	+	71350986	71358671	-0.180557	0.0206888	0.0205	FALSE	FALSE	FALSE	FALSE
ENSSSCG00000034191	SOX6	2	+	42452778	43068323	-0.181132	0.0202811	0.0206	FALSE	FALSE	FALSE	FALSE
ENSSSCG00000007149	SPEF1	17	+	31934856	31939049	0.178127	0.0224913	0.0206	FALSE	TRUE	FALSE	FALSE
ENSSSCG00000001823	UROC1	7	+	53590895	53637709	0.17976	0.0212656	0.0207	FALSE	FALSE	FALSE	FALSE
ENSSSCG00000036441	PMP2	4	+	55118277	55142036	-0.179495	0.02146	0.0207	FALSE	FALSE	FALSE	FALSE
ENSSSCG00000011444	NT5DC2	13	-	34659249	34679535	0.179039	0.021799	0.0208	FALSE	FALSE	TRUE	FALSE
ENSSSCG00000014329	CDC25C	2	-	140289156	140323696	0.18384	0.0184522	0.0209	FALSE	FALSE	FALSE	FALSE
ENSSSCG00000038543	CENPA	3	-	112263664	112272682	0.180968	0.0203966	0.021	FALSE	FALSE	FALSE	FALSE
ENSSSCG00000003573	MAP3K6	6	-	84570437	84585392	0.181664	0.0199098	0.0211	FALSE	FALSE	FALSE	FALSE
ENSSSCG00000012941	SLC29A2	2	+	6027079	6037478	0.181216	0.0202217	0.0211	FALSE	TRUE	TRUE	FALSE
ENSSSCG00000011630	ACKR4	13	+	73772508	73777789	0.17829	0.0223663	0.0211	FALSE	FALSE	FALSE	FALSE
ENSSSCG00000014219	CDO1	2	-	119927724	119940951	0.178342	0.0223264	0.0212	FALSE	FALSE	FALSE	FALSE
ENSSSCG00000003157	LIN7B	6	+	54309536	54313138	0.180137	0.0209911	0.0213	FALSE	FALSE	TRUE	FALSE
ENSSSCG00000014919	ME3	9	-	20296583	20488638	0.181473	0.0200422	0.0214	FALSE	FALSE	FALSE	FALSE
ENSSSCG00000010523	HOGA1	14	+	108958802	108986707	0.178316	0.022346	0.0214	FALSE	FALSE	FALSE	FALSE
ENSSSCG00000017789	ABHD15	12	-	45756646	45761937	0.180253	0.0209073	0.0215	FALSE	FALSE	FALSE	FALSE
ENSSSCG00000017517	TBX21	12	+	23996499	24010454	-0.17826	0.0223889	0.0216	FALSE	FALSE	FALSE	FALSE
ENSSSCG00000031487	LSP1	2	+	1261674	1299439	0.179422	0.0215145	0.0218	FALSE	FALSE	FALSE	FALSE
ENSSSCG00000031125	AMPD2	4	-	110489904	110505105	0.178658	0.0220863	0.0218	FALSE	TRUE	FALSE	FALSE
ENSSSCG00000030017	FOXRED1	9	+	53365250	53372954	0.181463	0.0200491	0.0219	FALSE	TRUE	FALSE	FALSE
ENSSSCG00000040854	ENSSSCG00000040854	3	+	68883533	68898005	0.17972	0.0212948	0.0222	FALSE	FALSE	FALSE	TRUE
ENSSSCG00000027287	TMEM189	17	-	51672770	51698013	0.180368	0.0208244	0.0223	FALSE	FALSE	FALSE	FALSE
ENSSSCG00000033099	ASPRV1	3	+	72381330	72494507	0.180561	0.0206859	0.0224	FALSE	FALSE	FALSE	FALSE
ENSSSCG00000004885	CDH19	1	+	155669121	155760966	-0.178267	0.0223836	0.0225	FALSE	FALSE	FALSE	FALSE
ENSSSCG00000016532	WDR91	18	+	14092282	14126480	0.176126	0.0240749	0.0225	FALSE	FALSE	FALSE	FALSE
ENSSSCG00000013086	CYB561A3	2	+	10142196	10156998	0.174731	0.0252353	0.0226	FALSE	TRUE	TRUE	FALSE
ENSSSCG00000026052	LSM14B	17	+	61552551	61564814	-0.179192	0.0216854	0.0227	FALSE	FALSE	FALSE	FALSE
ENSSSCG00000015077	RNF214	9	+	44596983	44640363	-0.177567	0.0229249	0.0227	FALSE	FALSE	FALSE	FALSE
ENSSSCG00000010759	GLRX3	14	+	139072575	139111249	0.1755	0.0245899	0.0229	FALSE	FALSE	TRUE	FALSE
ENSSSCG00000012846	GATD1	2	-	474296	480736	0.180432	0.0207782	0.0232	FALSE	FALSE	FALSE	FALSE
ENSSSCG00000033735	PERM1	6	-	63335440	63341947	0.177787	0.0227539	0.0233	FALSE	FALSE	TRUE	FALSE
ENSSSCG00000011147	ENSSSCG00000011147	10	+	65559040	65689638	0.17989	0.0211707	0.0234	FALSE	TRUE	TRUE	FALSE
ENSSSCG00000027478	PPCDC	7	-	58524652	58549324	0.177633	0.0228739	0.0234	FALSE	FALSE	FALSE	FALSE
ENSSSCG00000003088	APOE	6	+	51372241	51375617	0.176444	0.0238169	0.0234	FALSE	TRUE	TRUE	FALSE
ENSSSCG00000039524	ENSSSCG00000039524	7	-	20790014	20790151	0.176457	0.0238071	0.0235	FALSE	FALSE	FALSE	FALSE
ENSSSCG00000004666	ENSSSCG00000004666	1	-	126078336	126137412	0.174546	0.0253929	0.0235	FALSE	FALSE	FALSE	FALSE
ENSSSCG00000035078	CD40	17	+	48285722	48302502	-0.180823	0.0204993	0.0236	FALSE	FALSE	FALSE	FALSE
ENSSSCG00000003851	CPT2	6	-	159037831	159061327	0.177022	0.0233543	0.0236	FALSE	FALSE	FALSE	FALSE
ENSSSCG00000029414	ENSSSCG00000029414	1	-	274124161	274133208	-0.175062	0.0249564	0.0237	FALSE	TRUE	FALSE	FALSE
ENSSSCG00000017496	MIEN1	12	+	22588209	22590247	0.179299	0.0216058	0.0238	FALSE	FALSE	FALSE	FALSE
ENSSSCG00000001561	ETV7	7	-	32087432	32108185	-0.17823	0.0224121	0.0238	FALSE	FALSE	FALSE	FALSE
ENSSSCG00000003617	TXLNA	6	+	88659708	88675369	-0.176742	0.0235774	0.0238	FALSE	FALSE	FALSE	FALSE
ENSSSCG00000007395	ENSSSCG00000007395	17	+	47686199	47692672	0.177325	0.0231145	0.0247	FALSE	FALSE	FALSE	FALSE
ENSSSCG00000032474	CXCL10	8	-	71690758	71696162	-0.175748	0.0243853	0.0249	FALSE	FALSE	FALSE	FALSE
ENSSSCG00000017086	SLC36A2	16	+	71662109	71689217	0.174953	0.0250477	0.0249	FALSE	TRUE	FALSE	FALSE
ENSSSCG00000015774	TENM3	15	+	44066193	44407632	-0.174137	0.0257442	0.0249	FALSE	FALSE	FALSE	FALSE
ENSSSCG00000035728	ENSSSCG00000035728	12	-	1095093	1099180	0.177683	0.0228349	0.025	FALSE	FALSE	TRUE	FALSE
ENSSSCG00000014852	ARRB1	9	-	9511951	9597419	-0.175315	0.0247445	0.025	FALSE	FALSE	FALSE	FALSE
ENSSSCG00000006632	SCNM1	4	-	98076348	98082437	0.177533	0.022952	0.0251	FALSE	FALSE	FALSE	FALSE
ENSSSCG00000003214	KCNC3	6	-	55201016	55216875	0.175155	0.0248782	0.0252	FALSE	FALSE	FALSE	FALSE
ENSSSCG00000038006	SLC25A33	6	+	69934795	69973264	0.173204	0.0265602	0.0253	FALSE	TRUE	FALSE	FALSE
ENSSSCG00000001473	COL11A2	7	-	25203600	25234855	-0.174751	0.025219	0.0254	FALSE	TRUE	FALSE	FALSE
ENSSSCG00000023181	ZNF385B	15	-	85047075	85136953	0.17383	0.0260101	0.0254	FALSE	FALSE	FALSE	FALSE
ENSSSCG00000010271	PRF1	14	-	73512660	73520466	-0.178945	0.0218697	0.0256	FALSE	FALSE	FALSE	FALSE
ENSSSCG00000034369	SPSB4	13	+	81867740	81925419	0.174092	0.0257833	0.0256	FALSE	FALSE	FALSE	FALSE
ENSSSCG00000036789	COX6A2	3	+	17113357	17135104	0.174002	0.0258608	0.0256	FALSE	FALSE	TRUE	FALSE
ENSSSCG00000013762	PODNL1	2	+	65227046	65235030	-0.177138	0.0232621	0.0257	FALSE	FALSE	FALSE	FALSE
ENSSSCG00000026455	TMEM54	6	-	89196998	89203900	0.178391	0.0222891	0.0258	FALSE	FALSE	FALSE	FALSE
ENSSSCG00000000695	IFFO1	5	+	64116152	64129264	0.1752	0.0248405	0.0259	FALSE	FALSE	FALSE	FALSE
ENSSSCG00000007710	MLXIPL	3	-	10894340	10934049	0.17715	0.023253	0.026	FALSE	FALSE	FALSE	TRUE
ENSSSCG00000015810	HTRA4	15	-	47611953	47628479	0.176882	0.0234657	0.026	FALSE	TRUE	FALSE	FALSE
ENSSSCG00000010370	ENSSSCG00000010370	14	-	88319211	88337496	0.175121	0.0249061	0.026	FALSE	TRUE	FALSE	FALSE
ENSSSCG00000036472	HIC2	14	+	50365057	50368634	-0.176215	0.024003	0.0261	FALSE	FALSE	FALSE	FALSE
ENSSSCG00000026502	LIX1L	4	+	99384288	99404891	-0.175428	0.0246503	0.0261	FALSE	FALSE	FALSE	FALSE
ENSSSCG00000003943	MED8	6	+	167861384	167868633	0.175468	0.0246164	0.0263	FALSE	FALSE	FALSE	FALSE
ENSSSCG00000009784	ABCB9	14	+	29904056	29935560	0.17658	0.0237075	0.0265	FALSE	FALSE	FALSE	FALSE
ENSSSCG00000000194	ENSSSCG00000000194	5	+	15153184	15270100	0.173266	0.0265051	0.0265	FALSE	FALSE	TRUE	FALSE
ENSSSCG00000029577	ENSSSCG00000029577	2	+	81488187	81495017	0.175966	0.0242063	0.0266	FALSE	FALSE	FALSE	FALSE
ENSSSCG00000012909	PTPRCAP	2	+	5087256	5089359	-0.173591	0.0262195	0.0267	FALSE	TRUE	FALSE	FALSE
ENSSSCG00000003637	MAP7D1	6	+	92298780	92322693	0.174192	0.0256963	0.0268	FALSE	FALSE	TRUE	TRUE
ENSSSCG00000021712	HERC6	8	-	130594937	130665145	-0.174141	0.0257404	0.0268	FALSE	FALSE	FALSE	FALSE
ENSSSCG00000007556	PSMG3	3	-	1052120	1054406	0.171404	0.0281978	0.0268	FALSE	TRUE	TRUE	FALSE
ENSSSCG00000036831	EFNA4	4	-	94729173	94735484	0.175726	0.0244029	0.0269	FALSE	FALSE	FALSE	FALSE
ENSSSCG00000002314	SMOC1	7	+	93475973	93628328	0.176405	0.0238485	0.027	FALSE	FALSE	FALSE	FALSE
ENSSSCG00000000757	ADIPOR2	5	+	68755837	68807493	0.171438	0.0281668	0.027	FALSE	FALSE	FALSE	FALSE
ENSSSCG00000035563	ENSSSCG00000035563	AEMK02000682.1	+	1430615	1441540	0.17627	0.0239581	0.0272	FALSE	FALSE	FALSE	FALSE
ENSSSCG00000000364	SARNP	5	-	21199422	21288580	0.174648	0.0253057	0.0273	FALSE	FALSE	FALSE	FALSE
ENSSSCG00000040154	MRPL36	16	+	79001508	79002777	0.173513	0.0262876	0.0273	FALSE	FALSE	TRUE	FALSE
ENSSSCG00000029606	AOX1	15	+	104157527	104238400	0.173108	0.0266459	0.0273	FALSE	FALSE	FALSE	FALSE
ENSSSCG00000013524	C19orf70	2	+	73294726	73296739	0.170007	0.0295282	0.0274	FALSE	FALSE	FALSE	FALSE
ENSSSCG00000027941	LSAMP	13	+	143675506	144304151	-0.16975	0.0297784	0.0274	FALSE	FALSE	FALSE	FALSE
ENSSSCG00000005316	TPM2	1	-	236402247	236410905	0.174209	0.0256818	0.0275	FALSE	FALSE	TRUE	TRUE
ENSSSCG00000008115	ENSSSCG00000008115	3	-	46223615	46242047	-0.172115	0.0275416	0.0276	FALSE	FALSE	FALSE	FALSE
ENSSSCG00000028771	MEF2A	1	+	138341158	138511314	-0.17047	0.0290808	0.0276	FALSE	FALSE	TRUE	FALSE
ENSSSCG00000035374	TRAPPC6A	6	-	51578672	51589474	0.173155	0.0266042	0.0277	FALSE	TRUE	FALSE	FALSE
ENSSSCG00000035578	SF3B5	1	+	21231286	21232011	0.172443	0.0272426	0.0277	FALSE	FALSE	FALSE	FALSE
ENSSSCG00000000981	CRELD2	5	-	707717	716917	0.172261	0.0274076	0.028	FALSE	FALSE	FALSE	FALSE
ENSSSCG00000015656	FCMR	9	-	67531965	67546417	-0.169667	0.0298594	0.0281	FALSE	FALSE	FALSE	FALSE
ENSSSCG00000009613	DMTN	14	+	6323195	6346719	0.174027	0.0258391	0.0282	FALSE	FALSE	FALSE	FALSE
ENSSSCG00000009085	NUDT6	8	+	101241582	101284334	0.173448	0.0263445	0.0283	FALSE	TRUE	FALSE	FALSE
ENSSSCG00000010027	PATZ1	14	-	48075348	48094136	-0.175184	0.0248534	0.0285	FALSE	FALSE	FALSE	FALSE
ENSSSCG00000005590	PSMB7	1	-	265172237	265235480	0.167311	0.0322454	0.0285	FALSE	FALSE	FALSE	FALSE
ENSSSCG00000029879	LTF	13	-	29411457	29445953	-0.170561	0.0289943	0.0287	FALSE	FALSE	FALSE	FALSE
ENSSSCG00000039080	TRIB2	3	-	124170681	124196272	-0.174549	0.0253901	0.0288	FALSE	FALSE	FALSE	FALSE
ENSSSCG00000023333	FCN2	1	+	274106006	274111977	-0.170672	0.0288879	0.0288	FALSE	TRUE	TRUE	FALSE
ENSSSCG00000009477	EDNRB	11	-	50073161	50102814	-0.171811	0.0278205	0.0289	FALSE	FALSE	FALSE	FALSE
ENSSSCG00000039244	PHYH	10	+	48403798	48425730	0.16865	0.0308705	0.0289	FALSE	TRUE	TRUE	FALSE
ENSSSCG00000026748	PLK1	3	-	22538132	22549437	0.173559	0.0262468	0.029	FALSE	FALSE	FALSE	FALSE
ENSSSCG00000024377	RPS6KA5	7	-	112561988	112753617	-0.172874	0.0268544	0.029	FALSE	FALSE	FALSE	FALSE
ENSSSCG00000006307	RCSD1	4	-	83322173	83404102	-0.172784	0.0269348	0.029	FALSE	FALSE	TRUE	FALSE
ENSSSCG00000003289	ISOC2	6	-	59602103	59609640	0.170179	0.0293613	0.0292	FALSE	FALSE	FALSE	FALSE
ENSSSCG00000014798	ART5	9	+	6445891	6449192	0.169059	0.0304607	0.0293	FALSE	TRUE	TRUE	FALSE
ENSSSCG00000008194	ACTR1B	3	+	56610540	56619171	-0.170604	0.0289533	0.0294	FALSE	FALSE	TRUE	FALSE
ENSSSCG00000003158	DHDH	6	+	54210609	54217287	-0.171864	0.0277719	0.0295	FALSE	TRUE	TRUE	FALSE
ENSSSCG00000011212	RARB	13	+	12336370	12507805	-0.170428	0.0291219	0.0296	FALSE	FALSE	FALSE	FALSE
ENSSSCG00000009554	GRTP1	11	-	78617287	78637713	0.167991	0.0315407	0.0298	FALSE	TRUE	TRUE	FALSE
ENSSSCG00000009881	OAS2	14	-	38827673	38860820	-0.167075	0.0324934	0.0298	FALSE	FALSE	TRUE	FALSE
ENSSSCG00000035666	C20orf27	17	+	31943023	31956751	0.172346	0.0273305	0.0302	FALSE	FALSE	FALSE	FALSE
ENSSSCG00000008480	MORN2	3	-	101450344	101458986	0.171645	0.0279744	0.0304	FALSE	FALSE	FALSE	FALSE
ENSSSCG00000012490	TMEM35A	X	+	82761209	82776260	-0.16608	0.0335556	0.0304	FALSE	FALSE	FALSE	FALSE
ENSSSCG00000023264	ENSSSCG00000023264	15	-	111324991	111362321	0.169753	0.0297749	0.0305	FALSE	FALSE	TRUE	FALSE
ENSSSCG00000010774	ENSSSCG00000010774	14	+	141253368	141258556	0.170392	0.0291559	0.0306	FALSE	TRUE	TRUE	FALSE
ENSSSCG00000001658	MRPL2	7	-	38116172	38121756	0.168767	0.0307526	0.0307	FALSE	FALSE	FALSE	FALSE
ENSSSCG00000007526	ZNF831	17	+	59276948	59383850	-0.169186	0.0303339	0.031	FALSE	FALSE	FALSE	FALSE
ENSSSCG00000009873	DTX1	14	+	38561123	38598721	0.170833	0.028735	0.0311	FALSE	TRUE	FALSE	FALSE
ENSSSCG00000003964	PPIH	6	-	168742003	168760286	0.170587	0.0289696	0.0312	FALSE	TRUE	FALSE	FALSE
ENSSSCG00000001550	ENSSSCG00000001550	7	+	31592085	31601773	0.166794	0.0327903	0.0316	FALSE	FALSE	FALSE	FALSE
ENSSSCG00000012783	IDH3G	X	-	124528643	124538242	-0.168816	0.0307032	0.0317	FALSE	FALSE	FALSE	FALSE
ENSSSCG00000040207	P2RY2	9	+	7688110	7694360	0.167552	0.0319941	0.0317	FALSE	TRUE	FALSE	FALSE
ENSSSCG00000006865	RTCA	4	-	117852766	117875684	0.168035	0.0314954	0.0323	FALSE	TRUE	FALSE	FALSE
ENSSSCG00000011121	ENSSSCG00000011121	10	-	60505385	60867242	-0.17084	0.0287283	0.0324	FALSE	TRUE	FALSE	FALSE
ENSSSCG00000013613	ELOF1	2	-	70193728	70199836	0.168866	0.0306535	0.0325	FALSE	FALSE	FALSE	FALSE
ENSSSCG00000017204	ITGB4	12	-	5651021	5675543	-0.165779	0.0338823	0.0325	FALSE	FALSE	FALSE	FALSE
ENSSSCG00000010773	TUBGCP2	14	-	141233855	141253370	0.171837	0.0277967	0.0326	FALSE	TRUE	FALSE	FALSE
ENSSSCG00000011437	ALAS1	13	+	34332534	34351151	0.167967	0.0315654	0.0326	FALSE	TRUE	FALSE	FALSE
ENSSSCG00000008556	KHK	3	-	112021165	112031620	0.167795	0.0317428	0.0328	FALSE	TRUE	FALSE	FALSE
ENSSSCG00000008304	PRADC1	3	+	69547530	69557777	0.166886	0.0326927	0.0328	FALSE	TRUE	TRUE	FALSE
ENSSSCG00000034786	HACD2	13	+	136834120	136951061	0.169387	0.0301349	0.0329	FALSE	FALSE	FALSE	FALSE
ENSSSCG00000007275	RALY	17	+	37447383	37542464	0.166983	0.0325904	0.0329	FALSE	FALSE	FALSE	FALSE
ENSSSCG00000007646	LAMTOR4	3	+	8155188	8157835	0.166976	0.0325974	0.0329	FALSE	FALSE	FALSE	FALSE
ENSSSCG00000020835	EIF4EBP3	2	+	142303859	142305716	0.168485	0.0310368	0.0331	FALSE	FALSE	FALSE	FALSE
ENSSSCG00000025430	DTX2	3	-	9889043	9925835	0.165365	0.0343365	0.0333	FALSE	TRUE	FALSE	FALSE
ENSSSCG00000017562	CACNA1G	12	+	26844079	26911746	-0.167857	0.0316787	0.0334	FALSE	FALSE	FALSE	FALSE
ENSSSCG00000008444	PRKCE	3	-	94351279	94864954	-0.165733	0.0339322	0.0334	FALSE	FALSE	FALSE	FALSE
ENSSSCG00000015754	MCPH1	15	+	37455186	37672996	0.164906	0.0348459	0.0334	FALSE	FALSE	FALSE	FALSE
ENSSSCG00000011426	POC1A	13	-	34226960	34307718	0.167303	0.0322535	0.0336	FALSE	TRUE	FALSE	FALSE
ENSSSCG00000014989	DCUN1D5	9	-	33676866	33707634	0.16669	0.0329008	0.0336	FALSE	TRUE	FALSE	FALSE
ENSSSCG00000009963	TPST2	14	-	44122157	44186435	0.166141	0.0334893	0.0337	FALSE	TRUE	FALSE	FALSE
ENSSSCG00000037772	ATP5F1	4	-	108891718	108907099	0.168053	0.0314766	0.0338	FALSE	TRUE	TRUE	FALSE
ENSSSCG00000028372	FAM131A	13	+	122225956	122234810	0.164034	0.0358317	0.0338	FALSE	FALSE	FALSE	FALSE
ENSSSCG00000027307	NDUFA11	2	+	73130403	73137921	0.165778	0.0338838	0.034	FALSE	FALSE	FALSE	FALSE
ENSSSCG00000033375	LRRC14B	16	-	79873731	79883064	0.167377	0.0321761	0.0341	FALSE	FALSE	FALSE	FALSE
ENSSSCG00000002406	AHSA1	7	+	100510226	100522161	0.168725	0.0307949	0.0342	FALSE	FALSE	TRUE	FALSE
ENSSSCG00000012879	MRPL21	2	+	4193648	4208185	0.168288	0.0312371	0.0342	FALSE	FALSE	FALSE	FALSE
ENSSSCG00000008010	CHTF18	3	-	40996991	41009626	0.166779	0.0328058	0.0343	FALSE	FALSE	FALSE	FALSE
ENSSSCG00000040513	AQP3	10	+	33045247	33053995	0.166257	0.0333638	0.0343	FALSE	FALSE	TRUE	FALSE
ENSSSCG00000034866	ENSSSCG00000034866	AEMK02000380.1	-	8513	65498	-0.167331	0.032224	0.0346	FALSE	FALSE	FALSE	TRUE
ENSSSCG00000026414	ATOX1	16	+	71299321	71314597	0.166602	0.0329942	0.0346	FALSE	TRUE	TRUE	FALSE
ENSSSCG00000038578	HRH3	17	-	61622703	61627633	0.166462	0.033144	0.035	FALSE	FALSE	FALSE	FALSE
ENSSSCG00000012590	LHFPL1	X	-	92418941	92486688	-0.165047	0.0346883	0.035	FALSE	FALSE	FALSE	FALSE
ENSSSCG00000028536	LHFPL2	2	-	87322280	87498733	-0.165037	0.0347004	0.035	FALSE	FALSE	FALSE	FALSE
ENSSSCG00000014581	TUB	9	-	1183822	1278498	-0.164947	0.0348002	0.035	FALSE	FALSE	FALSE	FALSE
ENSSSCG00000016574	KCP	18	+	19710877	19744595	0.16759	0.0319541	0.0351	FALSE	FALSE	FALSE	TRUE
ENSSSCG00000027121	ODC1	3	+	126087190	126132577	0.166182	0.033445	0.0351	FALSE	FALSE	FALSE	FALSE
ENSSSCG00000000623	BCL2L14	5	-	60333082	60357900	-0.164232	0.0356057	0.0351	FALSE	FALSE	FALSE	FALSE
ENSSSCG00000033334	COPS7B	15	+	132426790	132451196	0.165101	0.0346286	0.0354	FALSE	FALSE	TRUE	FALSE
ENSSSCG00000024024	CX3CR1	13	-	23944369	23957486	-0.16378	0.0361238	0.0355	FALSE	TRUE	FALSE	FALSE
ENSSSCG00000039797	APCDD1	6	-	97992233	98027373	0.167416	0.0321352	0.0356	FALSE	FALSE	FALSE	FALSE
ENSSSCG00000000083	RPS19BP1	5	+	8735382	8738817	0.162903	0.0371457	0.0356	FALSE	FALSE	TRUE	FALSE
ENSSSCG00000008348	PLEK	3	-	73876000	73910501	-0.166721	0.0328675	0.0358	FALSE	FALSE	FALSE	FALSE
ENSSSCG00000034921	CLDN19	6	+	168695246	168701791	-0.165734	0.0339309	0.0359	FALSE	FALSE	FALSE	FALSE
ENSSSCG00000009616	HR	14	-	6387536	6402773	0.168002	0.0315295	0.0361	FALSE	FALSE	FALSE	FALSE
ENSSSCG00000034479	RITA1	14	+	38669034	38676841	0.166633	0.0329617	0.0361	FALSE	TRUE	FALSE	FALSE
ENSSSCG00000001097	ENSSSCG00000001097	7	-	19587685	19838096	-0.16618	0.033447	0.0362	FALSE	FALSE	FALSE	FALSE
ENSSSCG00000015854	OCA2	15	+	56657598	56869920	-0.163863	0.0360281	0.0363	FALSE	TRUE	FALSE	FALSE
ENSSSCG00000034314	LSM4	2	+	59499582	59513226	0.163505	0.036441	0.0366	FALSE	FALSE	FALSE	FALSE
ENSSSCG00000006810	KCNC4	4	-	109885121	109908478	-0.162966	0.0370711	0.0366	FALSE	TRUE	TRUE	FALSE
ENSSSCG00000004172	SLC2A12	1	+	29835667	29901993	-0.163681	0.036238	0.0368	FALSE	FALSE	FALSE	FALSE
ENSSSCG00000006328	RXRG	4	+	85158144	85361531	0.163309	0.0366692	0.0368	FALSE	FALSE	TRUE	FALSE
ENSSSCG00000006935	CLCA2	4	-	129668254	129705211	0.161766	0.0385071	0.0368	FALSE	TRUE	FALSE	FALSE
ENSSSCG00000032164	PEA15	4	-	90263601	90277308	-0.165922	0.033726	0.0369	FALSE	FALSE	TRUE	FALSE
ENSSSCG00000021724	KIF19	12	-	6775714	6803003	-0.163697	0.036219	0.0369	FALSE	FALSE	FALSE	FALSE
ENSSSCG00000027312	PTCH1	10	+	26626659	26703223	-0.165259	0.0344541	0.037	FALSE	FALSE	FALSE	FALSE
ENSSSCG00000025326	TMEM243	9	+	93393690	93419741	0.161575	0.038739	0.0371	FALSE	FALSE	TRUE	FALSE
ENSSSCG00000014221	LVRN	2	+	120117760	120193929	-0.163564	0.0363734	0.0372	FALSE	TRUE	FALSE	FALSE
ENSSSCG00000002814	ADGRG3	6	+	19574585	19601100	-0.165744	0.0339208	0.0373	FALSE	FALSE	FALSE	FALSE
ENSSSCG00000021375	ENSSSCG00000021375	X	-	109039919	109044695	-0.16246	0.0376705	0.0373	FALSE	FALSE	FALSE	FALSE
ENSSSCG00000007199	SLC52A3	17	+	34459359	34481128	-0.162649	0.0374461	0.0374	FALSE	TRUE	FALSE	FALSE
ENSSSCG00000009775	ENSSSCG00000009775	14	+	29631084	29642260	0.165815	0.0338431	0.0375	FALSE	FALSE	FALSE	FALSE
ENSSSCG00000024052	GPX4	2	-	77320464	77323938	0.16217	0.0380181	0.0375	FALSE	FALSE	FALSE	FALSE
ENSSSCG00000024019	GTF2H5	1	-	8928300	8934989	0.163445	0.0365104	0.0376	FALSE	FALSE	TRUE	FALSE
ENSSSCG00000012902	CDK2AP2	2	+	5025528	5027765	0.162429	0.0377083	0.0377	FALSE	FALSE	FALSE	FALSE
ENSSSCG00000009203	SNCA	8	+	129247737	129388305	-0.164124	0.0357295	0.0378	FALSE	FALSE	FALSE	FALSE
ENSSSCG00000008217	CD8A	3	+	57998830	58031823	-0.162669	0.037422	0.0378	FALSE	FALSE	FALSE	FALSE
ENSSSCG00000031892	HSBP1	6	-	4788971	4798208	0.162477	0.0376511	0.0378	FALSE	FALSE	TRUE	FALSE
ENSSSCG00000013919	HOMER3	2	+	58913409	58923446	0.162714	0.0373684	0.0381	FALSE	FALSE	TRUE	FALSE
ENSSSCG00000027711	SS18L2	13	+	26108434	26112759	0.165811	0.0338468	0.0382	FALSE	FALSE	FALSE	FALSE
ENSSSCG00000023263	MRPL45	12	-	23751923	23766467	0.163031	0.0369944	0.0382	FALSE	TRUE	TRUE	FALSE
ENSSSCG00000003269	LENG9	6	+	58857800	58860278	0.162115	0.0380844	0.0383	FALSE	FALSE	FALSE	FALSE
ENSSSCG00000003486	ARHGEF10L	6	+	76064142	76230107	0.162018	0.038201	0.0383	FALSE	FALSE	FALSE	FALSE
ENSSSCG00000024288	STUM	10	+	14295222	14344735	0.164384	0.0354329	0.0384	FALSE	FALSE	FALSE	FALSE
ENSSSCG00000022164	ENSSSCG00000022164	13	-	206545354	206629156	0.163296	0.0366848	0.0384	FALSE	TRUE	TRUE	FALSE
ENSSSCG00000012966	C11orf68	2	+	6409490	6415529	0.166629	0.0329653	0.0385	FALSE	FALSE	TRUE	FALSE
ENSSSCG00000017262	SLC16A6	12	+	11857792	11875313	-0.16307	0.0369484	0.0385	FALSE	FALSE	FALSE	FALSE
ENSSSCG00000038628	ENSSSCG00000038628	2	-	136458747	136476004	0.161248	0.0391408	0.0385	FALSE	TRUE	TRUE	FALSE
ENSSSCG00000009379	NEK3	11	+	15772292	15798420	-0.166305	0.0333121	0.0386	FALSE	TRUE	FALSE	FALSE
ENSSSCG00000005643	ENSSSCG00000005643	1	-	268701511	268721176	-0.159994	0.0407116	0.0386	FALSE	TRUE	TRUE	FALSE
ENSSSCG00000038726	RANGRF	12	+	53485095	53490513	0.158295	0.0429247	0.0386	FALSE	FALSE	TRUE	FALSE
ENSSSCG00000005391	MSANTD3-TMEFF1	1	+	242167116	242311005	-0.160159	0.0405026	0.0387	FALSE	FALSE	FALSE	FALSE
ENSSSCG00000034124	ENSSSCG00000034124	1	+	107951646	107969298	0.164046	0.0358183	0.0388	FALSE	FALSE	FALSE	FALSE
ENSSSCG00000008677	TACC3	8	+	825339	837322	0.162297	0.0378663	0.0389	FALSE	FALSE	FALSE	FALSE
ENSSSCG00000004578	ANXA2	1	+	111588306	111635100	0.162146	0.0380473	0.0389	FALSE	FALSE	TRUE	FALSE
ENSSSCG00000024144	NDUFS7	2	-	77076573	77087126	0.160029	0.0406675	0.0389	FALSE	FALSE	FALSE	FALSE
ENSSSCG00000009083	SPRY1	8	-	100854658	100861157	-0.159165	0.0417795	0.0389	FALSE	FALSE	FALSE	FALSE
ENSSSCG00000024242	ENSSSCG00000024242	2	-	74925066	74928197	0.161122	0.0392963	0.0391	FALSE	FALSE	FALSE	TRUE
ENSSSCG00000033301	THAP7	14	-	50588932	50593619	0.163119	0.0368913	0.0392	FALSE	FALSE	FALSE	FALSE
ENSSSCG00000039695	CCDC121	3	+	111564931	111570490	0.16045	0.0401349	0.0393	FALSE	FALSE	FALSE	FALSE
ENSSSCG00000013382	PLEKHA7	2	+	42081768	42312689	-0.16041	0.0401854	0.0393	FALSE	FALSE	FALSE	FALSE
ENSSSCG00000008586	TP53I3	3	+	114599547	114605832	-0.160094	0.0405849	0.0393	FALSE	TRUE	FALSE	FALSE
ENSSSCG00000038882	C16orf91	3	+	40439995	40444934	0.159626	0.0411827	0.0393	FALSE	FALSE	FALSE	FALSE
ENSSSCG00000035227	ESRP2	6	-	28802651	28814413	-0.161253	0.0391348	0.0394	FALSE	FALSE	FALSE	FALSE
ENSSSCG00000011186	COL6A5	13	-	2029943	2173774	-0.16316	0.0368435	0.0395	FALSE	TRUE	FALSE	FALSE
ENSSSCG00000011673	ENSSSCG00000011673	13	+	82374736	82376705	0.166282	0.0333376	0.0396	FALSE	FALSE	FALSE	FALSE
ENSSSCG00000025766	SLC10A3	X	-	125009873	125013976	0.162199	0.0379838	0.0396	FALSE	FALSE	FALSE	FALSE
ENSSSCG00000007713	BUD23	3	+	10960091	10973081	0.161607	0.0387008	0.0396	FALSE	TRUE	FALSE	FALSE
ENSSSCG00000035958	EVA1A	3	+	67680774	67734426	-0.163152	0.0368525	0.0397	FALSE	TRUE	FALSE	FALSE
ENSSSCG00000012127	GEMIN8	X	-	10647027	10671242	0.159721	0.0410606	0.0397	FALSE	FALSE	FALSE	FALSE
ENSSSCG00000033830	CCDC8	6	+	52474694	52480650	-0.160465	0.0401151	0.0398	FALSE	FALSE	FALSE	FALSE
ENSSSCG00000029558	EXTL1	6	+	83462323	83475564	0.163067	0.0369519	0.04	FALSE	FALSE	FALSE	FALSE
ENSSSCG00000002741	ZNF821	6	-	14850252	14870622	-0.161835	0.0384227	0.04	FALSE	FALSE	FALSE	FALSE
ENSSSCG00000000649	CLEC1A	5	+	61849261	61870248	-0.161724	0.0385574	0.04	FALSE	TRUE	FALSE	FALSE
ENSSSCG00000009410	RUBCNL	11	+	20948641	21040802	-0.16114	0.039274	0.04	FALSE	FALSE	FALSE	FALSE
ENSSSCG00000003402	PGD	6	+	70675887	70692285	0.159486	0.0413628	0.0402	FALSE	FALSE	FALSE	FALSE
ENSSSCG00000029343	MFSD11	12	-	4774678	4801439	0.162678	0.0374118	0.0403	FALSE	FALSE	FALSE	FALSE
ENSSSCG00000013040	TRPT1	2	+	7883988	7886773	0.162053	0.038159	0.0403	FALSE	TRUE	TRUE	FALSE
ENSSSCG00000002456	CHGA	7	+	114345091	114358571	0.161288	0.039091	0.0404	FALSE	TRUE	FALSE	FALSE
ENSSSCG00000022004	SH3BP2	8	+	1583173	1619038	0.158574	0.0425541	0.0404	FALSE	TRUE	FALSE	FALSE
ENSSSCG00000002959	FAM98C	6	+	47315417	47319485	0.163862	0.0360289	0.0405	FALSE	FALSE	FALSE	FALSE
ENSSSCG00000000612	ATF7IP	5	-	58022733	58150185	-0.161496	0.0388365	0.0405	FALSE	FALSE	FALSE	FALSE
ENSSSCG00000015619	CAMK1G	9	-	133351052	133380526	-0.161734	0.0385458	0.0406	FALSE	FALSE	FALSE	FALSE
ENSSSCG00000014128	CKMT2	2	+	89796474	89832990	0.159407	0.0414651	0.0406	FALSE	FALSE	TRUE	FALSE
ENSSSCG00000026257	STMN1	6	-	83352099	83386477	0.161657	0.0386395	0.0408	FALSE	FALSE	FALSE	TRUE
ENSSSCG00000015102	CCDC84	9	+	46230391	46239433	0.161184	0.0392197	0.0408	FALSE	FALSE	FALSE	FALSE
ENSSSCG00000011664	ENSSSCG00000011664	13	-	80381040	80407425	0.159918	0.0408085	0.0409	FALSE	FALSE	FALSE	FALSE
ENSSSCG00000035256	SPN	3	+	17978746	17985101	-0.158404	0.0427801	0.041	FALSE	FALSE	FALSE	TRUE
ENSSSCG00000036709	OSCP1	6	-	92489923	92537537	-0.16041	0.0401845	0.0413	FALSE	FALSE	FALSE	FALSE
ENSSSCG00000005400	GRIN3A	1	-	243259495	243415923	-0.16185	0.0384042	0.0415	FALSE	FALSE	FALSE	FALSE
ENSSSCG00000036695	IGF2BP3	9	-	92104787	92272014	-0.160445	0.0401408	0.0416	FALSE	FALSE	FALSE	FALSE
ENSSSCG00000017054	CYFIP2	16	-	65852587	66001986	-0.160959	0.0394978	0.0417	FALSE	FALSE	FALSE	FALSE
ENSSSCG00000001884	COMMD4	7	-	58276959	58283441	0.163174	0.0368272	0.0418	FALSE	FALSE	FALSE	FALSE
ENSSSCG00000029630	TAF10	9	+	3144277	3145597	0.160695	0.0398276	0.0418	FALSE	FALSE	FALSE	FALSE
ENSSSCG00000038250	ZNF772	6	-	61920133	61926584	-0.158615	0.0425006	0.0419	FALSE	FALSE	FALSE	FALSE
ENSSSCG00000038429	ENSSSCG00000038429	10	-	66433253	66436118	0.160189	0.0404641	0.0423	FALSE	FALSE	TRUE	FALSE
ENSSSCG00000017414	KAT2A	12	+	20638568	20647993	0.159428	0.0414385	0.0423	FALSE	FALSE	FALSE	FALSE
ENSSSCG00000005291	TLE1	1	-	234278174	234370608	-0.158243	0.0429941	0.0425	FALSE	FALSE	TRUE	FALSE
ENSSSCG00000013988	IBA57	2	+	51276272	51289260	0.157873	0.0434897	0.0425	FALSE	FALSE	FALSE	FALSE
ENSSSCG00000013896	MPV17L2	2	-	59609128	59612912	0.158668	0.04243	0.0426	FALSE	FALSE	FALSE	FALSE
ENSSSCG00000013650	RAVER1	2	-	69120063	69150208	0.158281	0.0429436	0.0426	FALSE	FALSE	FALSE	FALSE
ENSSSCG00000039719	ZDHHC4	3	-	4610704	4643695	0.160531	0.0400325	0.0427	FALSE	FALSE	FALSE	FALSE
ENSSSCG00000012049	ENSSSCG00000012049	13	-	198051285	198059296	0.159789	0.0409735	0.0428	FALSE	FALSE	FALSE	FALSE
ENSSSCG00000029002	PNKD	15	+	120345279	120411641	0.158784	0.0422771	0.0428	FALSE	TRUE	TRUE	FALSE
ENSSSCG00000036314	HHEX	14	+	104194319	104204017	-0.156966	0.0447248	0.0428	FALSE	FALSE	FALSE	FALSE
ENSSSCG00000003226	ENSSSCG00000003226	6	+	55745861	55778980	0.16198	0.0382475	0.0429	FALSE	FALSE	FALSE	FALSE
ENSSSCG00000040681	FABP4	4	+	55096228	55101209	0.158791	0.0422681	0.0429	FALSE	FALSE	FALSE	FALSE
ENSSSCG00000010570	KCNIP2	14	-	112857063	112876439	0.157541	0.0439385	0.0429	FALSE	FALSE	FALSE	FALSE
ENSSSCG00000012076	MX2	13	+	204798302	204831975	-0.157765	0.0436351	0.043	FALSE	FALSE	FALSE	FALSE
ENSSSCG00000000816	SENP1	5	-	78423137	78476313	-0.159889	0.040846	0.0431	FALSE	TRUE	FALSE	FALSE
ENSSSCG00000010300	MSS51	14	-	76239497	76247326	-0.158444	0.0427267	0.0432	FALSE	FALSE	TRUE	FALSE
ENSSSCG00000029649	IFT46	9	-	45844619	45861923	0.15927	0.041643	0.0434	FALSE	FALSE	FALSE	FALSE
ENSSSCG00000000214	GPD1	5	+	16007448	16021674	0.159097	0.0418678	0.0434	FALSE	FALSE	TRUE	FALSE
ENSSSCG00000005249	FAM189A2	1	+	222658739	222725645	-0.15878	0.0422832	0.0435	FALSE	FALSE	TRUE	FALSE
ENSSSCG00000005994	SNTB1	4	+	18288756	18524583	-0.157118	0.0445154	0.0435	FALSE	FALSE	FALSE	FALSE
ENSSSCG00000039314	MCL1	4	+	98527907	98568965	-0.157514	0.0439759	0.0436	FALSE	FALSE	FALSE	FALSE
ENSSSCG00000026229	PCBD2	2	+	137082906	137135168	0.157213	0.0443861	0.0436	FALSE	FALSE	FALSE	FALSE
ENSSSCG00000029313	ITGB1BP1	3	+	126905810	126922045	0.160186	0.0404676	0.0437	FALSE	FALSE	FALSE	FALSE
ENSSSCG00000017778	DHRS13	12	-	45121155	45127446	0.15823	0.043011	0.0437	FALSE	TRUE	FALSE	FALSE
ENSSSCG00000038615	TAF9	16	-	47494669	47499492	0.157109	0.0445289	0.0437	FALSE	FALSE	FALSE	FALSE
ENSSSCG00000020926	SDHB	6	-	75647071	75678111	0.158211	0.0430361	0.0439	FALSE	FALSE	FALSE	FALSE
ENSSSCG00000003137	PLEKHA4	6	-	54144020	54170638	-0.158783	0.0422793	0.0442	FALSE	FALSE	FALSE	TRUE
ENSSSCG00000019428	snoR38	12	-	4957149	4957220	0.158075	0.043219	0.0442	FALSE	FALSE	FALSE	FALSE
ENSSSCG00000016556	CEP41	18	+	18416237	18462575	0.158064	0.0432328	0.0442	FALSE	FALSE	FALSE	FALSE
ENSSSCG00000012494	TIMM8A	X	-	82978130	82981019	0.158088	0.0432012	0.0444	FALSE	FALSE	FALSE	FALSE
ENSSSCG00000003971	SCMH1	6	+	169999741	170189354	0.158344	0.0428595	0.0445	FALSE	FALSE	FALSE	FALSE
ENSSSCG00000004648	FAM227B	1	+	122139224	122394729	0.157667	0.0437675	0.0445	FALSE	FALSE	FALSE	FALSE
ENSSSCG00000012731	ENSSSCG00000012731	X	-	121575140	121596538	0.160989	0.0394604	0.0448	FALSE	TRUE	FALSE	FALSE
ENSSSCG00000013596	ENSSSCG00000013596	2	+	70954880	70961715	0.157715	0.0437033	0.0448	FALSE	FALSE	FALSE	FALSE
ENSSSCG00000027325	TRNP1	6	+	84293649	84300012	0.155632	0.0465951	0.0449	FALSE	FALSE	FALSE	FALSE
ENSSSCG00000032364	SELENOH	2	-	13228315	13230076	0.153258	0.0500841	0.045	FALSE	FALSE	FALSE	FALSE
ENSSSCG00000016205	NHEJ1	15	-	121100628	121194048	0.158435	0.0427386	0.0452	FALSE	FALSE	FALSE	FALSE
ENSSSCG00000024791	CD59	2	+	27186603	27207302	-0.157014	0.0446596	0.0452	FALSE	FALSE	TRUE	FALSE
ENSSSCG00000006247	PLAG1	4	+	75646624	75694118	-0.158414	0.042766	0.0453	FALSE	FALSE	FALSE	FALSE
ENSSSCG00000003763	IFI44	6	-	134633961	134650811	-0.157478	0.0440243	0.0453	FALSE	FALSE	FALSE	FALSE
ENSSSCG00000000736	TEAD4	5	-	67124726	67194381	0.156835	0.0449054	0.0453	FALSE	TRUE	TRUE	FALSE
ENSSSCG00000004622	GNB5	1	+	119537551	119590822	-0.158686	0.042407	0.0454	FALSE	FALSE	FALSE	FALSE
ENSSSCG00000001231	ENSSSCG00000001231	7	+	22868956	22870990	-0.156719	0.0450663	0.0455	FALSE	TRUE	TRUE	FALSE
ENSSSCG00000003112	ENSSSCG00000003112	6	-	53038088	53042777	-0.155364	0.0469789	0.0456	FALSE	FALSE	FALSE	FALSE
ENSSSCG00000016441	ABCF2	18	+	5995018	6019680	0.158323	0.0428877	0.0457	FALSE	FALSE	FALSE	FALSE
ENSSSCG00000025775	TADA2A	12	+	38875213	38928635	0.157921	0.0434257	0.0457	FALSE	FALSE	FALSE	FALSE
ENSSSCG00000000298	PPP1R1A	5	-	19753857	19763269	0.157047	0.0446138	0.0457	FALSE	FALSE	TRUE	FALSE
ENSSSCG00000025335	ZSCAN31	7	-	22173468	22181176	-0.159198	0.0417364	0.0458	FALSE	FALSE	FALSE	FALSE
ENSSSCG00000005389	TEX10	1	-	242058041	242120675	-0.158783	0.042279	0.0458	FALSE	FALSE	FALSE	FALSE
ENSSSCG00000006761	DCLRE1B	4	-	106649307	106656495	0.156942	0.0447581	0.046	FALSE	TRUE	FALSE	FALSE
ENSSSCG00000034154	WNK2	3	+	42711392	42837651	-0.155436	0.0468753	0.046	FALSE	FALSE	TRUE	FALSE
ENSSSCG00000000199	ENSSSCG00000000199	5	+	15347633	15484936	0.159752	0.0410215	0.0461	FALSE	TRUE	FALSE	FALSE
ENSSSCG00000018402	SNORA46	6	-	20297978	20298114	-0.161454	0.0388871	0.0462	FALSE	FALSE	FALSE	FALSE
ENSSSCG00000004300	SMIM8	1	+	55753933	55763969	0.156596	0.0452377	0.0465	FALSE	FALSE	TRUE	FALSE
ENSSSCG00000003139	BCAT2	6	-	54107684	54123588	0.155993	0.0460825	0.0467	FALSE	FALSE	TRUE	FALSE
ENSSSCG00000032380	C1orf53	10	+	20732726	20738659	0.154912	0.0476311	0.0468	FALSE	TRUE	FALSE	FALSE
ENSSSCG00000011576	HRH1	13	+	67209260	67411314	-0.152944	0.0505624	0.0469	FALSE	TRUE	FALSE	FALSE
ENSSSCG00000001523	GRM4	7	-	30179305	30267735	0.157323	0.0442352	0.0471	FALSE	TRUE	FALSE	FALSE
ENSSSCG00000028997	ENSSSCG00000028997	18	+	45408457	45411913	-0.155309	0.0470578	0.0471	FALSE	TRUE	FALSE	FALSE
ENSSSCG00000029411	CAPN2	10	+	19758729	19819314	-0.15502	0.0474746	0.0471	FALSE	FALSE	TRUE	FALSE
ENSSSCG00000007163	AVP	17	+	32580939	32583427	-0.156109	0.0459197	0.0474	FALSE	FALSE	FALSE	FALSE
ENSSSCG00000004470	HMGN3	1	+	86954328	86987461	0.155359	0.0469857	0.0475	FALSE	FALSE	FALSE	FALSE
ENSSSCG00000001341	ENSSSCG00000001341	7	-	23004251	23047651	-0.155909	0.0462013	0.0476	FALSE	TRUE	TRUE	FALSE
ENSSSCG00000001421	ZBTB12	7	-	23994530	23996980	-0.155118	0.0473337	0.0477	FALSE	FALSE	FALSE	FALSE
ENSSSCG00000003105	SLC1A5	6	-	52647438	52661464	0.155562	0.0466958	0.0478	FALSE	FALSE	FALSE	FALSE
ENSSSCG00000032777	CXCL9	8	-	71663501	71670271	-0.155652	0.0465671	0.0479	FALSE	FALSE	FALSE	FALSE
ENSSSCG00000006325	MGST3	4	-	85069603	85094981	0.155531	0.046739	0.0479	FALSE	FALSE	FALSE	TRUE
ENSSSCG00000017915	VMO1	12	+	52108047	52109987	-0.157959	0.0433737	0.048	FALSE	TRUE	FALSE	FALSE
ENSSSCG00000035573	ENSSSCG00000035573	17	+	11356064	11365701	0.155166	0.0472638	0.0483	FALSE	FALSE	FALSE	FALSE
ENSSSCG00000035645	NUDT8	2	+	4950073	4953199	0.155835	0.0463064	0.0484	FALSE	FALSE	FALSE	FALSE
ENSSSCG00000009975	EMID1	14	+	46348628	46402070	-0.154475	0.0482701	0.0485	FALSE	TRUE	FALSE	FALSE
ENSSSCG00000007426	ACOT8	17	-	48038561	48054209	0.152926	0.0505898	0.0485	FALSE	TRUE	FALSE	FALSE
ENSSSCG00000036570	CTXN3	2	+	130596844	130606105	-0.155015	0.0474827	0.0486	FALSE	TRUE	TRUE	FALSE
ENSSSCG00000021236	ENSSSCG00000021236	3	-	33857062	33892469	0.153387	0.0498902	0.0486	FALSE	FALSE	FALSE	FALSE
ENSSSCG00000006793	ENSSSCG00000006793	4	+	108981894	109020918	0.154741	0.0478799	0.0487	FALSE	FALSE	FALSE	TRUE
ENSSSCG00000023762	TRPM2	13	+	207211916	207264982	0.157369	0.0441732	0.0488	FALSE	FALSE	FALSE	FALSE
ENSSSCG00000009745	ADGRD1	14	-	24059675	24241573	-0.155322	0.0470396	0.0488	FALSE	FALSE	FALSE	FALSE
ENSSSCG00000016374	THAP4	15	-	140190391	140223315	0.155592	0.0466525	0.049	FALSE	FALSE	FALSE	FALSE
ENSSSCG00000039161	MEIS1	3	-	75482261	75624458	-0.154689	0.0479559	0.0491	FALSE	FALSE	FALSE	FALSE
ENSSSCG00000024299	SCN3B	9	-	50508194	50532038	-0.155463	0.0468371	0.0492	FALSE	TRUE	FALSE	FALSE
ENSSSCG00000024578	PHLDB1	9	+	45902050	45950115	0.153659	0.04948	0.0493	FALSE	TRUE	FALSE	FALSE
ENSSSCG00000017264	AMZ2	12	-	11882800	11895486	0.153295	0.0500283	0.0493	FALSE	FALSE	TRUE	FALSE
ENSSSCG00000025190	COQ10A	5	+	21665221	21669982	0.15239	0.0514143	0.0496	FALSE	FALSE	FALSE	FALSE
ENSSSCG00000022504	CDON	9	-	53079550	53178884	-0.155303	0.0470668	0.0498	FALSE	FALSE	FALSE	FALSE
ENSSSCG00000013891	CCDC124	2	-	59819111	59831566	0.154187	0.0486944	0.0498	FALSE	FALSE	TRUE	FALSE
ENSSSCG00000034768	CYTH3	3	+	4900570	5002194	-0.153829	0.0492258	0.0498	FALSE	FALSE	FALSE	FALSE
ENSSSCG00000001458	ENSSSCG00000001458	7	+	24993416	25001394	-0.155242	0.047154	0.0499	FALSE	TRUE	TRUE	FALSE
ENSSSCG00000030167	SLC25A39	12	+	18913190	18921304	0.154548	0.0481631	0.0499	FALSE	TRUE	TRUE	FALSE
ENSSSCG00000035555	BTBD6	AEMK02000452.1	+	3331410	3333887	0.157732	0.0436795	0.05	FALSE	FALSE	FALSE	FALSE
ENSSSCG00000011292	ZNF662	13	+	26343815	26350626	-0.154499	0.0482346	0.0501	FALSE	TRUE	FALSE	FALSE
ENSSSCG00000014406	PRELID2	2	-	147109586	147191803	-0.154878	0.0476812	0.0502	FALSE	FALSE	FALSE	FALSE
ENSSSCG00000017257	ABCA9	12	+	11295697	11359520	-0.15465	0.0480134	0.0502	FALSE	TRUE	TRUE	FALSE
ENSSSCG00000009560	TFDP1	11	+	78755532	78783810	0.153366	0.0499219	0.0505	FALSE	FALSE	FALSE	FALSE
ENSSSCG00000034178	AIF1L	1	+	271072734	271102799	-0.151089	0.0534602	0.0507	FALSE	FALSE	FALSE	FALSE
ENSSSCG00000032153	C19orf12	6	-	39813646	39824388	0.15253	0.0511971	0.0508	FALSE	FALSE	FALSE	FALSE
ENSSSCG00000021815	ENSSSCG00000021815	10	+	65022536	65056207	0.151785	0.0523576	0.0509	FALSE	FALSE	FALSE	FALSE
ENSSSCG00000037701	GPR182	5	+	22304588	22311028	-0.154226	0.0486361	0.0514	FALSE	FALSE	FALSE	FALSE
ENSSSCG00000015872	GPD2	15	+	63592294	63729441	-0.153012	0.0504579	0.0514	FALSE	FALSE	TRUE	FALSE
ENSSSCG00000037487	ENSSSCG00000037487	12	-	20015321	20024890	0.152711	0.0509187	0.0516	FALSE	FALSE	TRUE	FALSE
ENSSSCG00000012855	SLC22A18	2	+	2033597	2058011	0.15453	0.0481891	0.0518	FALSE	FALSE	FALSE	TRUE
ENSSSCG00000017343	GFAP	12	+	18455952	18466680	-0.152492	0.0512555	0.0519	FALSE	TRUE	FALSE	FALSE
ENSSSCG00000024296	NKIRAS1	13	-	10686466	10716119	0.155054	0.0474262	0.0523	FALSE	FALSE	FALSE	FALSE
ENSSSCG00000031918	CYC1	4	-	606516	608996	0.151578	0.0526828	0.0523	FALSE	FALSE	FALSE	FALSE
ENSSSCG00000032443	KIAA0895L	6	-	27818259	27829297	-0.15327	0.0500666	0.0524	FALSE	TRUE	FALSE	FALSE
ENSSSCG00000036002	TGIF2	17	+	39840462	39858155	-0.15294	0.0505685	0.0524	FALSE	FALSE	FALSE	TRUE
ENSSSCG00000005382	TGFBR1	1	+	240842698	240918536	-0.152655	0.0510046	0.0524	FALSE	TRUE	FALSE	FALSE
ENSSSCG00000001511	PHF1	7	+	29714690	29722010	-0.152355	0.0514677	0.0525	FALSE	FALSE	FALSE	FALSE
ENSSSCG00000006366	PFDN2	4	+	89326787	89342305	0.151093	0.0534534	0.0525	FALSE	FALSE	FALSE	FALSE
ENSSSCG00000005915	MAF1	4	-	597409	600457	-0.154081	0.048852	0.0527	FALSE	FALSE	FALSE	FALSE
ENSSSCG00000031889	ENSSSCG00000031889	14	-	13937201	13945349	-0.152135	0.0518093	0.0528	FALSE	FALSE	FALSE	FALSE
ENSSSCG00000008008	STUB1	3	-	41092449	41095187	0.154204	0.0486686	0.0532	FALSE	FALSE	FALSE	FALSE
ENSSSCG00000040922	IP6K2	13	-	31377819	31406900	-0.153458	0.0497829	0.0533	FALSE	FALSE	FALSE	FALSE
ENSSSCG00000026130	EPHA3	13	-	166591686	166942921	-0.152353	0.0514704	0.0533	FALSE	FALSE	FALSE	FALSE
ENSSSCG00000017508	STAC2	12	+	23004636	23022269	-0.152095	0.0518714	0.0534	FALSE	FALSE	FALSE	FALSE
ENSSSCG00000010039	SLC5A4	14	-	48708047	48741440	0.151855	0.0522474	0.0534	FALSE	TRUE	FALSE	FALSE
ENSSSCG00000011389	AMIGO3	13	-	32246468	32253155	-0.150706	0.0540752	0.0537	FALSE	FALSE	FALSE	FALSE
ENSSSCG00000017383	ENSSSCG00000017383	12	-	19996343	20006198	0.153833	0.0492211	0.0538	FALSE	FALSE	TRUE	FALSE
ENSSSCG00000015426	RELN	9	-	103461885	103963684	-0.153283	0.0500469	0.0539	FALSE	FALSE	FALSE	FALSE
ENSSSCG00000036207	GPRC6A	1	+	44853937	44878393	-0.151823	0.0522981	0.0539	FALSE	FALSE	FALSE	FALSE
ENSSSCG00000011379	KLHDC8B	13	+	31775662	31780481	0.149272	0.0564303	0.0539	FALSE	FALSE	TRUE	FALSE
ENSSSCG00000035561	ENSSSCG00000035561	3	+	18346522	18349507	0.152476	0.0512803	0.054	FALSE	FALSE	FALSE	FALSE
ENSSSCG00000033514	CRHR2	18	+	42251834	42297289	0.151996	0.0520262	0.0541	FALSE	TRUE	FALSE	FALSE
ENSSSCG00000002669	CRISPLD2	6	-	3880718	3944680	-0.151796	0.0523406	0.0541	FALSE	FALSE	FALSE	FALSE
ENSSSCG00000012651	XPNPEP2	X	+	106333277	106365343	-0.153272	0.0500642	0.0542	FALSE	FALSE	FALSE	FALSE
ENSSSCG00000010795	ENSSSCG00000010795	3	+	22618863	22631573	0.151451	0.052884	0.0542	FALSE	TRUE	FALSE	FALSE
ENSSSCG00000009971	ZNRF3	14	+	46091938	46241321	-0.150027	0.0551809	0.0542	FALSE	FALSE	FALSE	FALSE
ENSSSCG00000003081	CEACAM16	6	+	51220879	51228654	0.152359	0.0514612	0.0546	FALSE	TRUE	FALSE	FALSE
ENSSSCG00000013859	C19orf44	2	-	61080735	61105199	0.150605	0.0542382	0.0546	FALSE	FALSE	FALSE	FALSE
ENSSSCG00000002002	IRF9	7	-	75133696	75139230	-0.14881	0.0572068	0.0548	FALSE	FALSE	FALSE	TRUE
ENSSSCG00000032115	OSGIN1	6	-	4641956	4653497	0.152797	0.0507865	0.055	FALSE	FALSE	TRUE	FALSE
ENSSSCG00000010565	DPCD	14	+	112617351	112637821	0.150946	0.0536897	0.055	FALSE	TRUE	FALSE	FALSE
ENSSSCG00000027127	MAP2K2	2	+	74626680	74651353	0.152412	0.0513802	0.0551	FALSE	FALSE	TRUE	FALSE
ENSSSCG00000009889	ALDH2	14	-	39901078	39933149	0.149488	0.0560709	0.0551	FALSE	TRUE	FALSE	FALSE
ENSSSCG00000016843	C5orf42	16	-	22379885	22497499	-0.15371	0.0494042	0.0553	FALSE	FALSE	FALSE	FALSE
ENSSSCG00000007504	RBM38	17	+	57783154	57797990	0.15233	0.0515066	0.0553	FALSE	TRUE	TRUE	FALSE
ENSSSCG00000003420	FBXO6	6	+	71755359	71774262	0.149721	0.0556847	0.0554	FALSE	TRUE	FALSE	FALSE
ENSSSCG00000010067	MIF	14	-	49840302	49862322	0.148479	0.0577696	0.0554	FALSE	FALSE	FALSE	FALSE
ENSSSCG00000029158	ZMAT2	2	+	142411086	142417154	0.150277	0.0547721	0.0555	FALSE	FALSE	FALSE	FALSE
ENSSSCG00000037299	ENSSSCG00000037299	9	-	3248504	3249904	0.15262	0.0510596	0.0556	FALSE	TRUE	FALSE	FALSE
ENSSSCG00000036722	MALSU1	9	+	92088419	92109298	0.151966	0.052073	0.0556	FALSE	FALSE	TRUE	FALSE
ENSSSCG00000013614	CNN1	2	+	70183235	70190758	-0.150835	0.0538682	0.0556	FALSE	FALSE	TRUE	FALSE
ENSSSCG00000004237	SERINC1	1	+	40099186	40141544	0.148448	0.0578227	0.0557	FALSE	FALSE	TRUE	FALSE
ENSSSCG00000039201	TGIF2-C20orf24	17	+	39868872	39878624	0.150171	0.0549441	0.0559	FALSE	FALSE	TRUE	FALSE
ENSSSCG00000005638	LCN2	1	+	268609633	268621997	-0.152212	0.0516897	0.056	FALSE	FALSE	FALSE	FALSE
ENSSSCG00000017473	TOP2A	12	+	22001436	22031112	0.149678	0.055755	0.056	FALSE	FALSE	FALSE	FALSE
ENSSSCG00000029668	IL2RB	5	+	10610298	10650205	-0.15248	0.0512744	0.0561	FALSE	FALSE	FALSE	FALSE
ENSSSCG00000004575	ENSSSCG00000004575	1	-	110433015	110435540	0.149258	0.0564534	0.0561	FALSE	FALSE	FALSE	FALSE
ENSSSCG00000025602	DOCK4	18	+	33423238	33879454	-0.150994	0.0536115	0.0562	FALSE	FALSE	FALSE	FALSE
ENSSSCG00000009916	ACADS	14	+	40642914	40657397	0.150132	0.0550076	0.0562	FALSE	FALSE	FALSE	FALSE
ENSSSCG00000017919	MED11	12	-	52150543	52152204	0.149771	0.0556012	0.0562	FALSE	FALSE	FALSE	FALSE
ENSSSCG00000015873	ACVR1C	15	-	64455989	64529107	0.152455	0.0513131	0.0564	FALSE	FALSE	FALSE	FALSE
ENSSSCG00000016210	ABCB6	15	-	121241632	121254212	0.148791	0.0572399	0.0564	FALSE	TRUE	TRUE	FALSE
ENSSSCG00000012386	FAM155B	X	+	55631039	55658303	-0.148711	0.0573749	0.0564	FALSE	FALSE	FALSE	FALSE
ENSSSCG00000017712	AP2B1	12	-	39800965	39940780	0.152245	0.0516382	0.0565	FALSE	TRUE	FALSE	FALSE
ENSSSCG00000037120	TK1	12	+	3785937	3797912	-0.150732	0.0540332	0.0565	FALSE	FALSE	TRUE	FALSE
ENSSSCG00000002749	ENSSSCG00000002749	6	+	14980382	14989624	-0.149774	0.0555961	0.0565	FALSE	FALSE	FALSE	FALSE
ENSSSCG00000010471	KIF11	14	+	104125839	104177379	0.151059	0.0535074	0.0566	FALSE	FALSE	FALSE	FALSE
ENSSSCG00000032060	CMC2	6	+	7255180	7278713	0.1489	0.0570546	0.0566	FALSE	FALSE	TRUE	FALSE
ENSSSCG00000024385	RNASEH2B	11	-	16829673	16970802	0.149816	0.0555269	0.0567	FALSE	FALSE	TRUE	FALSE
ENSSSCG00000013093	VWCE	2	+	10206005	10239763	0.149552	0.0559642	0.0567	FALSE	FALSE	FALSE	FALSE
ENSSSCG00000013922	ENSSSCG00000013922	2	+	58951789	58962807	-0.148628	0.0575163	0.0569	FALSE	FALSE	FALSE	FALSE
ENSSSCG00000038125	NUP210L	4	+	95574318	95699321	-0.150775	0.0539642	0.057	FALSE	FALSE	FALSE	FALSE
ENSSSCG00000010391	ERCC6	14	-	90002024	90070439	-0.149641	0.0558163	0.057	FALSE	FALSE	FALSE	FALSE
ENSSSCG00000036614	PGP	3	+	39762608	39782525	0.149994	0.0552338	0.0571	FALSE	FALSE	TRUE	FALSE
ENSSSCG00000011400	SEMA3B	13	+	32740381	32753286	-0.147224	0.0599402	0.0573	FALSE	FALSE	FALSE	FALSE
ENSSSCG00000009349	RFC3	11	+	10145974	10165194	-0.148982	0.0569174	0.0574	FALSE	TRUE	FALSE	FALSE
ENSSSCG00000016496	ADCK2	18	-	9153839	9173007	0.147039	0.0602671	0.0574	FALSE	FALSE	FALSE	FALSE
ENSSSCG00000040396	ENSSSCG00000040396	AEMK02000682.1	-	710881	712492	0.150512	0.0543885	0.0575	FALSE	FALSE	FALSE	FALSE
ENSSSCG00000038304	RBM4B	2	+	5745379	5758172	-0.151529	0.0527599	0.0577	FALSE	FALSE	FALSE	FALSE
ENSSSCG00000040401	EEF1A2	17	-	62515417	62526190	0.149568	0.0559378	0.0577	FALSE	FALSE	TRUE	FALSE
ENSSSCG00000017502	PGAP3	12	+	22630519	22648823	-0.14865	0.0574786	0.0577	FALSE	FALSE	FALSE	FALSE
ENSSSCG00000012578	ENSSSCG00000012578	X	+	89460654	89461584	0.148458	0.0578046	0.0577	FALSE	FALSE	FALSE	FALSE
ENSSSCG00000039064	DHX33	12	+	51527226	51544717	-0.147933	0.0587057	0.0577	FALSE	FALSE	FALSE	FALSE
ENSSSCG00000001787	IL16	7	+	49973465	50102059	-0.147119	0.060126	0.0577	FALSE	TRUE	FALSE	FALSE
ENSSSCG00000014305	SAR1B	2	-	136843954	136874268	0.148317	0.0580459	0.0578	FALSE	FALSE	FALSE	FALSE
ENSSSCG00000007801	ZNF48	3	-	17919913	17925446	-0.14795	0.0586766	0.0578	FALSE	FALSE	FALSE	FALSE
ENSSSCG00000033054	ROM1	2	-	9121870	9127269	0.151299	0.0531252	0.0579	FALSE	TRUE	FALSE	FALSE
ENSSSCG00000008742	CD38	8	+	11083615	11132665	-0.149359	0.0562856	0.058	FALSE	FALSE	FALSE	FALSE
ENSSSCG00000021411	HIST1H2BD	7	+	20821090	20829491	0.149856	0.0554616	0.0583	FALSE	TRUE	TRUE	FALSE
ENSSSCG00000001780	FAH	7	+	49047983	49087783	0.149054	0.0567963	0.0583	FALSE	FALSE	FALSE	FALSE
ENSSSCG00000039890	RASL11A	11	+	4746520	4751090	-0.148389	0.0579234	0.0583	FALSE	FALSE	FALSE	FALSE
ENSSSCG00000004146	REPS1	1	+	25480923	25565277	-0.147773	0.0589829	0.0583	FALSE	FALSE	FALSE	FALSE
ENSSSCG00000040486	BIRC5	12	-	3747271	3755207	0.146448	0.0613166	0.0583	FALSE	FALSE	FALSE	FALSE
ENSSSCG00000008844	KDR	8	-	41809115	41856379	-0.148399	0.0579057	0.0585	FALSE	FALSE	FALSE	FALSE
ENSSSCG00000008648	RSAD2	3	-	128880859	128898072	-0.146177	0.0618032	0.0585	FALSE	FALSE	TRUE	FALSE
ENSSSCG00000017393	CNTNAP1	12	-	20142128	20157027	-0.151873	0.0522193	0.0587	FALSE	FALSE	FALSE	FALSE
ENSSSCG00000007452	TP53RK	17	-	48113744	48817820	0.149472	0.0560972	0.0588	FALSE	TRUE	FALSE	FALSE
ENSSSCG00000008094	CHCHD5	3	-	43910196	43915752	0.149062	0.0567828	0.0588	FALSE	FALSE	TRUE	TRUE
ENSSSCG00000001512	CUTA	7	-	29720093	29722010	0.145992	0.0621365	0.0588	FALSE	FALSE	FALSE	FALSE
ENSSSCG00000021161	CKS2	14	+	904623	912000	0.148493	0.0577445	0.0589	FALSE	FALSE	FALSE	FALSE
ENSSSCG00000037318	TRABD2B	6	+	163626483	163837863	0.149644	0.0558118	0.059	FALSE	FALSE	FALSE	FALSE
ENSSSCG00000002819	ARL2BP	6	+	19207008	19215025	0.148582	0.0575946	0.0591	FALSE	TRUE	TRUE	FALSE
ENSSSCG00000035828	ARHGEF4	15	+	57115591	57375245	0.148039	0.0585221	0.0591	FALSE	FALSE	FALSE	FALSE
ENSSSCG00000024784	CACNA1S	10	-	23503731	23567797	-0.14843	0.057852	0.0594	FALSE	TRUE	TRUE	FALSE
ENSSSCG00000005839	FBXW5	AEMK02000682.1	+	917892	920576	0.147532	0.059401	0.0594	FALSE	FALSE	FALSE	TRUE
ENSSSCG00000038940	GNPDA1	2	-	143600827	143616051	0.146638	0.0609775	0.0594	FALSE	FALSE	FALSE	FALSE
ENSSSCG00000003914	ENSSSCG00000003914	6	+	165824594	165861430	0.147278	0.059846	0.0595	FALSE	FALSE	FALSE	FALSE
ENSSSCG00000015238	ARHGAP32	9	-	55903990	56177990	-0.148297	0.0580799	0.0596	FALSE	FALSE	FALSE	FALSE
ENSSSCG00000029803	KDM2B	14	+	31057005	31203505	-0.147987	0.0586119	0.0596	FALSE	TRUE	TRUE	FALSE
ENSSSCG00000038287	RDH13	6	-	59273301	59292628	0.14943	0.0561666	0.0598	FALSE	FALSE	FALSE	FALSE
ENSSSCG00000011565	ENSSSCG00000011565	13	+	66315550	66324827	0.148004	0.058584	0.0598	FALSE	FALSE	FALSE	FALSE
ENSSSCG00000021408	TKT	13	-	35347339	35377387	0.148501	0.0577323	0.0599	FALSE	FALSE	FALSE	TRUE
ENSSSCG00000040183	CDK6	9	-	72518100	72765558	-0.146689	0.0608868	0.0599	FALSE	FALSE	FALSE	FALSE
ENSSSCG00000001984	KHNYN	7	-	74852649	74865122	-0.148898	0.0570588	0.06	FALSE	FALSE	FALSE	FALSE
ENSSSCG00000003064	ETHE1	6	-	50375980	50394382	0.147834	0.0588767	0.06	FALSE	FALSE	FALSE	FALSE
ENSSSCG00000023033	PARP3	13	+	34075533	34088506	-0.147533	0.0594005	0.0602	FALSE	TRUE	FALSE	FALSE
ENSSSCG00000009589	SYK	14	+	2056294	2162059	-0.145636	0.0627838	0.0604	FALSE	FALSE	FALSE	FALSE
ENSSSCG00000016184	ENSSSCG00000016184	15	+	120218992	120230993	-0.148675	0.0574362	0.0605	FALSE	FALSE	FALSE	FALSE
ENSSSCG00000003913	MAST2	6	-	165406932	165458086	0.144957	0.064033	0.0609	FALSE	TRUE	FALSE	FALSE
ENSSSCG00000040639	ENSSSCG00000040639	9	-	10541283	10566451	-0.146485	0.061251	0.061	FALSE	FALSE	FALSE	FALSE
ENSSSCG00000033340	ZNF264	6	+	61558393	61643907	-0.14544	0.0631428	0.061	FALSE	FALSE	FALSE	FALSE
ENSSSCG00000022322	BCL2L11	3	-	45161122	45201186	-0.14812	0.0583837	0.0612	FALSE	FALSE	FALSE	FALSE
ENSSSCG00000002793	ENSSSCG00000002793	6	+	27805812	27807788	0.148726	0.0573501	0.0613	FALSE	FALSE	FALSE	FALSE
ENSSSCG00000017260	WIPI1	12	+	11715274	11752377	0.149064	0.0567791	0.0614	FALSE	FALSE	FALSE	FALSE
ENSSSCG00000000273	ENSSSCG00000000273	5	+	18660684	18665925	0.148807	0.0572128	0.0615	FALSE	TRUE	FALSE	FALSE
ENSSSCG00000006790	WDR77	4	+	108906898	108922083	0.146541	0.0611505	0.0615	FALSE	FALSE	TRUE	FALSE
ENSSSCG00000036830	ENSSSCG00000036830	9	+	389844	418666	-0.144461	0.0649577	0.0615	FALSE	FALSE	FALSE	FALSE
ENSSSCG00000020809	B3GAT3	2	+	9119631	9125063	0.145799	0.0624863	0.0616	FALSE	TRUE	TRUE	FALSE
ENSSSCG00000004420	TRAF3IP2	1	-	77484191	77523887	-0.148742	0.0573231	0.0617	FALSE	FALSE	FALSE	TRUE
ENSSSCG00000013862	ENSSSCG00000013862	2	+	60984176	61037706	-0.147456	0.0595349	0.0618	FALSE	FALSE	FALSE	FALSE
ENSSSCG00000000359	BLOC1S1	5	+	21156857	21160737	0.146887	0.0605342	0.0618	FALSE	TRUE	TRUE	FALSE
ENSSSCG00000032684	BOK	15	+	140171129	140186481	0.147642	0.0592104	0.0619	FALSE	TRUE	FALSE	FALSE
ENSSSCG00000038172	TMEM55B	7	+	78446592	78454301	0.147553	0.0593649	0.0619	FALSE	FALSE	FALSE	FALSE
ENSSSCG00000040889	ENSSSCG00000040889	4	+	109722816	109728257	0.14626	0.061653	0.0619	FALSE	TRUE	FALSE	FALSE
ENSSSCG00000016279	PDE6D	15	-	132376134	132449796	0.144256	0.0653429	0.0619	FALSE	FALSE	FALSE	FALSE
ENSSSCG00000017140	CHMP6	12	-	1691826	1698345	0.144189	0.06547	0.062	FALSE	FALSE	FALSE	FALSE
ENSSSCG00000023349	ZNF768	3	+	17811881	17817156	0.148294	0.0580848	0.0621	FALSE	FALSE	TRUE	FALSE
ENSSSCG00000012849	TMEM80	2	+	428324	432862	0.145531	0.0629757	0.0621	FALSE	FALSE	FALSE	FALSE
ENSSSCG00000013892	KCNN1	2	-	59779790	59814815	-0.144973	0.0640024	0.0622	FALSE	FALSE	FALSE	FALSE
ENSSSCG00000037459	TCTA	13	+	31991403	31998129	0.145615	0.0628228	0.0623	FALSE	FALSE	FALSE	FALSE
ENSSSCG00000003875	TTC39A	6	+	160806629	160854489	0.146742	0.0607918	0.0624	FALSE	FALSE	FALSE	FALSE
ENSSSCG00000004401	DDO	1	-	76391112	76417944	-0.145902	0.0622997	0.0624	FALSE	FALSE	TRUE	FALSE
ENSSSCG00000013400	MICAL2	2	-	47135586	47302040	0.145018	0.0639199	0.0625	FALSE	TRUE	TRUE	FALSE
ENSSSCG00000039618	ENSSSCG00000039618	10	+	17471914	17477392	0.143515	0.0667534	0.0626	FALSE	FALSE	FALSE	FALSE
ENSSSCG00000012077	MX1	13	+	204847561	204868477	-0.146918	0.0604799	0.0627	FALSE	FALSE	FALSE	FALSE
ENSSSCG00000011090	NEBL	10	+	53603019	53958285	-0.146354	0.0614853	0.063	FALSE	FALSE	FALSE	FALSE
ENSSSCG00000035067	ENSSSCG00000035067	5	-	93255052	93304083	-0.146749	0.0607791	0.0632	FALSE	FALSE	FALSE	FALSE
ENSSSCG00000020657	BCAM	6	+	51298754	51313335	0.145398	0.0632202	0.0635	FALSE	FALSE	TRUE	FALSE
ENSSSCG00000031600	SYNGR2	12	-	3794682	3799684	0.145254	0.0634841	0.0636	FALSE	TRUE	TRUE	FALSE
ENSSSCG00000015094	CD3G	9	+	45645027	45702018	-0.146095	0.0619502	0.0637	FALSE	FALSE	FALSE	FALSE
ENSSSCG00000027952	ADCY5	13	+	136973000	137133977	0.145616	0.0628207	0.0637	FALSE	FALSE	FALSE	FALSE
ENSSSCG00000008702	DOK7	8	+	2088875	2111367	0.148911	0.0570365	0.0639	FALSE	FALSE	FALSE	FALSE
ENSSSCG00000034843	ENSSSCG00000034843	5	+	13598	24198	-0.14666	0.0609384	0.0639	FALSE	FALSE	FALSE	FALSE
ENSSSCG00000027100	MED31	12	+	50728871	50736074	0.14584	0.0624127	0.0639	FALSE	FALSE	FALSE	FALSE
ENSSSCG00000007034	PSD3	17	+	12758135	13259571	-0.146379	0.0614399	0.064	FALSE	FALSE	FALSE	FALSE
ENSSSCG00000001983	SDR39U1	7	+	74851151	74854388	0.14613	0.0618886	0.0641	FALSE	TRUE	TRUE	FALSE
ENSSSCG00000028944	ENSSSCG00000028944	3	-	45628892	45671057	-0.145923	0.062262	0.0641	FALSE	FALSE	FALSE	FALSE
ENSSSCG00000011874	PARP14	13	-	137809503	137865762	-0.145096	0.0637751	0.0643	FALSE	FALSE	FALSE	FALSE
ENSSSCG00000001904	CLK3	7	-	58892722	58909571	-0.145365	0.0632804	0.0647	FALSE	FALSE	FALSE	FALSE
ENSSSCG00000032916	MPC1	1	+	2541629	2552388	0.144163	0.0655189	0.0647	FALSE	FALSE	TRUE	FALSE
ENSSSCG00000037187	ENSSSCG00000037187	13	+	14698669	14754550	0.145913	0.062281	0.0648	FALSE	FALSE	FALSE	FALSE
ENSSSCG00000031769	CTTN	2	-	3031103	3060855	0.146184	0.061791	0.065	FALSE	FALSE	FALSE	FALSE
ENSSSCG00000002040	MRPL52	7	-	76187454	76191616	0.145127	0.0637178	0.065	FALSE	FALSE	FALSE	FALSE
ENSSSCG00000022447	F3	4	+	122826644	122840508	0.146262	0.0616509	0.0653	FALSE	TRUE	FALSE	FALSE
ENSSSCG00000038963	ENSSSCG00000038963	X	-	657621	753759	-0.145578	0.0628896	0.0653	FALSE	TRUE	FALSE	FALSE
ENSSSCG00000023957	CFAP126	4	+	89130128	89133127	0.144244	0.0653662	0.0653	FALSE	FALSE	FALSE	FALSE
ENSSSCG00000002028	CMTM5	7	-	75707133	75710017	-0.147424	0.0595896	0.0654	FALSE	FALSE	FALSE	FALSE
ENSSSCG00000025673	ENSSSCG00000025673	17	+	40420828	40449662	0.143957	0.0659091	0.0654	FALSE	FALSE	FALSE	FALSE
ENSSSCG00000008003	HAGHL	3	-	41049202	41053482	0.143415	0.066946	0.0654	FALSE	FALSE	FALSE	FALSE
ENSSSCG00000037143	UBE2L5P	14	-	50264868	50315445	0.141558	0.0705954	0.0654	FALSE	FALSE	FALSE	FALSE
ENSSSCG00000033442	HCN2	2	-	77706720	77730741	0.144265	0.0653261	0.0655	FALSE	FALSE	FALSE	FALSE
ENSSSCG00000026141	ZNF71	6	-	60857066	60881008	-0.145378	0.0632559	0.0656	FALSE	FALSE	FALSE	FALSE
ENSSSCG00000036960	NOP10	7	+	80161045	80163595	0.144932	0.06408	0.0656	FALSE	FALSE	FALSE	FALSE
ENSSSCG00000034379	MAP2K3	12	+	61376916	61421579	0.144842	0.0642461	0.0656	FALSE	FALSE	TRUE	FALSE
ENSSSCG00000016989	RPL26L1	16	-	51267479	51276696	0.14504	0.0638792	0.0657	FALSE	FALSE	FALSE	FALSE
ENSSSCG00000038777	C7orf50	3	-	648004	745319	0.145276	0.0634431	0.0658	FALSE	TRUE	TRUE	FALSE
ENSSSCG00000036152	TSPAN15	14	+	72501289	72555081	0.144124	0.0655926	0.0658	FALSE	TRUE	FALSE	FALSE
ENSSSCG00000010104	ENSSSCG00000010104	14	-	50658323	50664554	0.143286	0.067193	0.0658	FALSE	FALSE	FALSE	FALSE
ENSSSCG00000011906	IGSF11	13	+	141148535	141289496	-0.143171	0.0674165	0.0659	FALSE	FALSE	FALSE	FALSE
ENSSSCG00000024149	ELOVL5	7	-	46860499	47043818	0.144996	0.0639615	0.066	FALSE	FALSE	FALSE	FALSE
ENSSSCG00000017184	PRPSAP1	12	+	5144292	5176857	0.142114	0.0694848	0.066	FALSE	FALSE	FALSE	FALSE
ENSSSCG00000011391	CDHR4	13	-	32322038	32341217	-0.146069	0.0619986	0.0661	FALSE	FALSE	FALSE	FALSE
ENSSSCG00000023267	SCN1B	6	+	44597465	44607481	0.144789	0.064345	0.0662	FALSE	FALSE	TRUE	FALSE
ENSSSCG00000012780	PLXNB3	X	+	124508001	124522767	-0.146528	0.0611726	0.0663	FALSE	FALSE	FALSE	FALSE
ENSSSCG00000013878	PGLS	2	-	60186740	60197648	0.145052	0.0638566	0.0663	FALSE	FALSE	FALSE	FALSE
ENSSSCG00000009720	DDX60	14	+	21082581	21163559	-0.143906	0.0660068	0.0666	FALSE	TRUE	FALSE	FALSE
ENSSSCG00000005717	UCK1	1	-	271446726	271453855	0.143926	0.0659688	0.0667	FALSE	FALSE	FALSE	TRUE
ENSSSCG00000007146	SIGLEC1	17	+	31993886	32024790	-0.147084	0.0601878	0.0669	FALSE	FALSE	FALSE	FALSE
ENSSSCG00000017494	IKZF3	12	+	22466381	22562319	-0.143696	0.0664056	0.0672	FALSE	FALSE	FALSE	FALSE
ENSSSCG00000003384	DNAJC11	6	-	67463360	67529930	0.141763	0.070184	0.0672	FALSE	FALSE	FALSE	FALSE
ENSSSCG00000012792	RENBP	X	-	124662958	124672211	0.144541	0.0648077	0.0673	FALSE	TRUE	TRUE	FALSE
ENSSSCG00000021569	MMP25	3	-	39130781	39142303	0.144394	0.0650838	0.0673	FALSE	FALSE	FALSE	FALSE
ENSSSCG00000034821	ARMCX4	X	+	83092690	83103834	-0.144931	0.0640804	0.0675	FALSE	FALSE	FALSE	FALSE
ENSSSCG00000000475	IRAK3	5	+	30555108	30598954	0.143707	0.0663848	0.0675	FALSE	FALSE	FALSE	FALSE
ENSSSCG00000034994	AKAP1	12	+	33396473	33410395	0.143139	0.0674782	0.0675	FALSE	FALSE	TRUE	FALSE
ENSSSCG00000023862	MTMR8	X	-	50935136	51078100	-0.143107	0.0675394	0.0675	FALSE	FALSE	FALSE	FALSE
ENSSSCG00000032436	ENSSSCG00000032436	2	-	133824	135764	-0.143176	0.0674053	0.0677	FALSE	FALSE	TRUE	FALSE
ENSSSCG00000036948	IGFN1	10	+	23628938	23663545	-0.142829	0.0680803	0.0677	FALSE	FALSE	TRUE	FALSE
ENSSSCG00000006562	GATAD2B	4	+	95766589	95865502	-0.142423	0.0688745	0.0677	FALSE	FALSE	FALSE	FALSE
ENSSSCG00000000694	GAPDH	5	-	64126481	64133991	-0.144919	0.0641032	0.0678	FALSE	FALSE	TRUE	FALSE
ENSSSCG00000012878	IGHMBP2	2	-	4171793	4194465	0.144581	0.0647325	0.068	FALSE	TRUE	FALSE	FALSE
ENSSSCG00000038161	ARL16	12	+	1219923	1225521	0.144375	0.0651188	0.068	FALSE	TRUE	FALSE	FALSE
ENSSSCG00000022728	HOXC10	5	+	19197808	19202972	-0.145154	0.063669	0.0681	FALSE	FALSE	FALSE	FALSE
ENSSSCG00000010261	PPA1	14	-	73132682	73168144	0.144629	0.064644	0.0681	FALSE	FALSE	FALSE	FALSE
ENSSSCG00000017754	ENSSSCG00000017754	12	+	44140505	44173633	-0.143769	0.0662672	0.0681	FALSE	FALSE	FALSE	TRUE
ENSSSCG00000033006	ENSSSCG00000033006	7	+	75087471	75093792	-0.143978	0.0658695	0.0682	FALSE	FALSE	FALSE	FALSE
ENSSSCG00000021867	HPN	6	+	44608071	44632026	0.142768	0.068199	0.0682	FALSE	FALSE	FALSE	FALSE
ENSSSCG00000003795	WLS	6	+	144242634	144532892	-0.144638	0.0646272	0.0684	FALSE	FALSE	FALSE	FALSE
ENSSSCG00000033827	ENSSSCG00000033827	6	-	101794006	101794451	0.143999	0.0658292	0.0684	FALSE	FALSE	FALSE	FALSE
ENSSSCG00000008446	SIX2	3	+	95459569	95463153	0.142128	0.0694584	0.0684	FALSE	TRUE	FALSE	FALSE
ENSSSCG00000006304	ENSSSCG00000006304	4	+	83069748	83091915	0.144601	0.0646966	0.0685	FALSE	FALSE	TRUE	FALSE
ENSSSCG00000005782	TM2D3	1	+	145359730	145371632	0.143254	0.0672555	0.0686	FALSE	FALSE	FALSE	FALSE
ENSSSCG00000037024	ZNF784	6	-	59736250	59741404	-0.146413	0.06138	0.0687	FALSE	TRUE	FALSE	FALSE
ENSSSCG00000039196	POLR2I	6	-	45479555	45482318	0.142431	0.0688598	0.0687	FALSE	TRUE	TRUE	FALSE
ENSSSCG00000031117	ENSSSCG00000031117	2	-	89208793	89255817	0.143565	0.0666562	0.0688	FALSE	TRUE	FALSE	FALSE
ENSSSCG00000028149	THYN1	9	-	60799831	60807751	0.146516	0.0611955	0.0689	FALSE	TRUE	TRUE	FALSE
ENSSSCG00000012234	SRPX	X	-	34073570	34198641	-0.143473	0.0668336	0.0689	FALSE	FALSE	FALSE	FALSE
ENSSSCG00000007992	PIGQ	3	-	41164401	41177749	0.144706	0.0644991	0.069	FALSE	FALSE	FALSE	FALSE
ENSSSCG00000033788	OXLD1	12	+	1232872	1234375	0.143168	0.0674218	0.0691	FALSE	FALSE	FALSE	FALSE
ENSSSCG00000000120	ANKRD54	5	+	10003836	10018944	0.14322	0.0673215	0.0692	FALSE	TRUE	FALSE	FALSE
ENSSSCG00000009361	POSTN	11	-	13224959	13259033	0.142196	0.0693231	0.0692	FALSE	FALSE	FALSE	FALSE
ENSSSCG00000006520	SCAMP3	4	+	94570563	94575265	0.142724	0.0682851	0.0693	FALSE	TRUE	FALSE	FALSE
ENSSSCG00000014365	SRA1	2	-	142307012	142320570	0.144013	0.0658027	0.0694	FALSE	FALSE	TRUE	FALSE
ENSSSCG00000039315	SOX10	5	+	9891642	9959852	-0.144091	0.0656563	0.0695	FALSE	FALSE	TRUE	FALSE
ENSSSCG00000015302	STEAP2	9	+	70349368	70364756	-0.141666	0.0703776	0.0695	FALSE	FALSE	FALSE	FALSE
ENSSSCG00000040412	ENSSSCG00000040412	3	-	28815796	28816799	0.141157	0.0714029	0.0695	FALSE	FALSE	TRUE	FALSE
ENSSSCG00000003366	CHD5	6	-	67016987	67087043	-0.140086	0.0735999	0.07	FALSE	FALSE	TRUE	FALSE
ENSSSCG00000031450	ENSSSCG00000031450	6	-	4681789	4698701	0.143092	0.0675695	0.0701	FALSE	FALSE	TRUE	FALSE
ENSSSCG00000026297	KLB	8	+	30653556	30691344	0.141998	0.0697151	0.0701	FALSE	FALSE	FALSE	FALSE
ENSSSCG00000015819	PLPP5	15	+	48246109	48250555	0.141926	0.069858	0.0701	FALSE	FALSE	FALSE	FALSE
ENSSSCG00000033997	ENSSSCG00000033997	18	+	55961795	55967454	-0.141761	0.0701872	0.0701	FALSE	FALSE	FALSE	FALSE
ENSSSCG00000005652	GLE1	1	+	268894276	268922750	-0.143149	0.067458	0.0703	FALSE	TRUE	FALSE	FALSE
ENSSSCG00000013267	PEX16	2	+	16555137	16560684	0.143019	0.0677109	0.0703	FALSE	FALSE	FALSE	FALSE
ENSSSCG00000012266	SLC9A7	X	-	41235165	41399082	-0.141736	0.0702372	0.0703	FALSE	TRUE	FALSE	FALSE
ENSSSCG00000007665	ENSSSCG00000007665	3	+	8494530	8497318	0.14323	0.0673007	0.0706	FALSE	TRUE	FALSE	FALSE
ENSSSCG00000006312	GPA33	4	+	83904651	83941558	-0.140698	0.0723388	0.0706	FALSE	FALSE	FALSE	FALSE
ENSSSCG00000033626	SREBF1	12	+	60733977	60752502	0.14405	0.0657329	0.0708	FALSE	FALSE	FALSE	FALSE
ENSSSCG00000005628	ST6GALNAC4	1	-	268389483	268402517	0.143344	0.0670826	0.0709	FALSE	TRUE	TRUE	FALSE
ENSSSCG00000036218	TTLL11	1	-	261945874	262204423	0.142931	0.0678805	0.071	FALSE	FALSE	FALSE	FALSE
ENSSSCG00000039623	ENSSSCG00000039623	1	-	201456457	201457002	-0.143242	0.0672776	0.0712	FALSE	FALSE	FALSE	TRUE
ENSSSCG00000008647	CMPK2	3	+	128903590	128917867	-0.141253	0.0712088	0.0713	FALSE	FALSE	FALSE	TRUE
ENSSSCG00000012904	AIP	2	-	5042125	5048963	0.142375	0.0689691	0.0715	FALSE	FALSE	FALSE	FALSE
ENSSSCG00000036287	ENSSSCG00000036287	AEMK02000282.1	-	21380	44562	-0.143513	0.0667564	0.0718	FALSE	FALSE	FALSE	FALSE
ENSSSCG00000035854	RAB11FIP3	3	-	41208946	41285020	0.140731	0.0722702	0.0718	FALSE	FALSE	FALSE	FALSE
ENSSSCG00000026140	ENSSSCG00000026140	AEMK02000328.1	+	190050	197337	-0.140381	0.0729906	0.0727	FALSE	FALSE	FALSE	FALSE
ENSSSCG00000034502	H6PD	6	+	69666378	69700298	-0.141767	0.0701764	0.073	FALSE	TRUE	TRUE	FALSE
ENSSSCG00000022032	ENSSSCG00000022032	4	-	129104601	129258605	-0.139318	0.0752098	0.073	FALSE	FALSE	FALSE	FALSE
ENSSSCG00000007264	ENSSSCG00000007264	17	-	36877573	36946642	0.141265	0.0711846	0.0731	FALSE	FALSE	TRUE	FALSE
ENSSSCG00000031435	MRPS14	9	-	117097842	117137118	0.140721	0.0722916	0.0735	FALSE	FALSE	TRUE	FALSE
ENSSSCG00000033586	ENSSSCG00000033586	17	+	47686220	47729678	0.1403	0.0731585	0.0735	FALSE	TRUE	TRUE	FALSE
ENSSSCG00000031346	CMKLR1	14	+	42420177	42468058	-0.141596	0.0705178	0.0736	FALSE	FALSE	FALSE	FALSE
ENSSSCG00000033731	SLC35B1	12	-	25877855	25888296	0.140593	0.0725541	0.0736	FALSE	FALSE	TRUE	FALSE
ENSSSCG00000036524	ENSSSCG00000036524	10	-	38949315	38970334	-0.140121	0.0735273	0.0737	FALSE	FALSE	FALSE	FALSE
ENSSSCG00000013232	ENSSSCG00000013232	2	+	14983069	15005212	0.140482	0.0727821	0.0738	FALSE	FALSE	TRUE	FALSE
ENSSSCG00000013853	HSH2D	2	-	61413544	61430778	0.140694	0.0723465	0.074	FALSE	FALSE	FALSE	FALSE
ENSSSCG00000013238	SLC39A13	2	-	15191052	15202897	0.141355	0.0710034	0.0741	FALSE	FALSE	FALSE	FALSE
ENSSSCG00000013776	ENSSSCG00000013776	2	+	64836124	64849118	0.138177	0.0776528	0.0743	FALSE	FALSE	FALSE	FALSE
ENSSSCG00000029403	EMC8	6	+	3136311	3154641	0.14045	0.0728476	0.0744	FALSE	FALSE	FALSE	TRUE
ENSSSCG00000000577	GYS2	5	+	51852976	51917689	0.141628	0.0704545	0.0748	FALSE	FALSE	FALSE	FALSE
ENSSSCG00000025078	ZNF358	2	-	71615478	71627224	0.140276	0.0732076	0.0748	FALSE	FALSE	TRUE	FALSE
ENSSSCG00000010003	CCDC157	14	+	47341323	47349662	0.139844	0.0741049	0.0748	FALSE	TRUE	FALSE	FALSE
ENSSSCG00000024363	ENSSSCG00000024363	13	-	32754611	32796998	0.140997	0.0717277	0.0749	FALSE	FALSE	TRUE	FALSE
ENSSSCG00000013638	ILF3	2	+	69414023	69443215	-0.139837	0.0741192	0.0749	FALSE	FALSE	FALSE	FALSE
ENSSSCG00000011819	MB21D2	13	-	129875636	129997215	-0.139718	0.0743677	0.0749	FALSE	FALSE	FALSE	FALSE
ENSSSCG00000030696	SLC19A1	13	-	207986654	208003231	0.140625	0.0724875	0.075	FALSE	FALSE	FALSE	FALSE
ENSSSCG00000038308	RANBP1	14	+	51494521	51503022	0.137375	0.0794081	0.075	FALSE	FALSE	FALSE	TRUE
ENSSSCG00000022961	CLMP	9	-	49989988	50093373	0.138423	0.0771216	0.0751	FALSE	FALSE	FALSE	FALSE
ENSSSCG00000033018	TM4SF1	13	-	89588362	89600707	-0.13868	0.0765682	0.0752	FALSE	FALSE	FALSE	FALSE
ENSSSCG00000001431	ENSSSCG00000001431	7	-	24172238	24173405	0.138457	0.0770482	0.0752	FALSE	FALSE	FALSE	FALSE
ENSSSCG00000022034	SMYD3	10	-	18267601	19019528	-0.139693	0.0744204	0.0753	FALSE	FALSE	FALSE	FALSE
ENSSSCG00000010058	SNRPD3	14	+	49585120	49598012	0.140131	0.0735065	0.0757	FALSE	FALSE	FALSE	FALSE
ENSSSCG00000035057	RUNDC1	12	-	19899226	19908901	0.139975	0.0738307	0.0757	FALSE	FALSE	FALSE	FALSE
ENSSSCG00000003098	PPP5C	6	+	52377979	52402047	0.141693	0.0703239	0.076	FALSE	FALSE	FALSE	FALSE
ENSSSCG00000009408	LRCH1	11	-	20687662	20906766	-0.141209	0.0712984	0.0761	FALSE	FALSE	FALSE	FALSE
ENSSSCG00000036746	RASL10B	12	-	39783729	39795069	-0.137932	0.0781853	0.0761	FALSE	TRUE	FALSE	FALSE
ENSSSCG00000020837	ENSSSCG00000020837	6	+	49436818	49462569	0.138828	0.0762518	0.0763	FALSE	TRUE	FALSE	FALSE
ENSSSCG00000012123	RAB9A	X	+	10310931	10349392	0.140431	0.0728877	0.0768	FALSE	FALSE	FALSE	FALSE
ENSSSCG00000017954	SOX15	12	-	52882840	52884859	-0.140692	0.0723514	0.077	FALSE	FALSE	FALSE	FALSE
ENSSSCG00000007344	KIAA1755	17	-	41275505	41321191	0.140425	0.0729	0.077	FALSE	FALSE	FALSE	FALSE
ENSSSCG00000000493	FRS2	5	+	33724546	33852952	-0.139824	0.0741475	0.0771	FALSE	FALSE	FALSE	FALSE
ENSSSCG00000003903	ENSSSCG00000003903	6	-	165123916	165134380	0.139032	0.0758162	0.0771	FALSE	TRUE	TRUE	FALSE
ENSSSCG00000011395	RBM5	13	+	32579775	32612713	-0.138658	0.0766149	0.0772	FALSE	FALSE	FALSE	FALSE
ENSSSCG00000029838	FZD2	12	-	18740653	18742350	-0.139701	0.0744036	0.0775	FALSE	FALSE	FALSE	FALSE
ENSSSCG00000023975	C15orf52	1	+	130973964	130983971	-0.139821	0.0741532	0.0776	FALSE	FALSE	TRUE	FALSE
ENSSSCG00000033351	ZNF549	6	+	62003270	62016533	-0.137794	0.078488	0.0776	FALSE	FALSE	FALSE	FALSE
ENSSSCG00000017515	TBKBP1	12	+	23952816	23974613	0.139427	0.0749809	0.0777	FALSE	FALSE	FALSE	FALSE
ENSSSCG00000017907	PFN1	12	+	51962642	51973656	0.139333	0.0751783	0.0777	FALSE	FALSE	TRUE	FALSE
ENSSSCG00000026806	DHX9	9	+	124141933	124186961	-0.140304	0.0731493	0.0778	FALSE	FALSE	FALSE	FALSE
ENSSSCG00000029698	LRRC42	6	-	158316226	158338436	0.138868	0.0761666	0.0778	FALSE	FALSE	FALSE	FALSE
ENSSSCG00000034173	GID8	17	+	62174075	62182656	0.138746	0.0764276	0.0778	FALSE	FALSE	FALSE	FALSE
ENSSSCG00000013028	ESRRA	2	-	7803511	7813836	0.139906	0.0739753	0.0779	FALSE	FALSE	FALSE	FALSE
ENSSSCG00000034615	TNFAIP8L1	2	-	74203757	74220724	-0.139122	0.0756247	0.078	FALSE	FALSE	FALSE	FALSE
ENSSSCG00000013248	LRP4	2	+	15616131	15672874	-0.138212	0.0775771	0.0781	FALSE	FALSE	FALSE	FALSE
ENSSSCG00000013406	CTR9	2	-	48697163	48729516	0.136033	0.0824164	0.0786	FALSE	FALSE	FALSE	FALSE
ENSSSCG00000000458	MON2	5	+	27126040	27241940	-0.139461	0.0749075	0.0788	FALSE	FALSE	FALSE	FALSE
ENSSSCG00000003377	ACOT7	6	-	67151926	67254153	0.138275	0.0774411	0.0788	FALSE	FALSE	FALSE	FALSE
ENSSSCG00000003018	LIPE	6	+	49542875	49560135	0.137858	0.0783481	0.0791	FALSE	FALSE	TRUE	TRUE
ENSSSCG00000009440	ELF1	11	+	25772085	25896913	-0.138095	0.0778311	0.0792	FALSE	FALSE	FALSE	FALSE
ENSSSCG00000009305	GTF3A	11	+	4849624	4869353	0.136339	0.0817234	0.0792	FALSE	TRUE	TRUE	FALSE
ENSSSCG00000013556	ADGRE1	2	-	72217039	72306013	0.135948	0.0826098	0.0794	FALSE	FALSE	FALSE	FALSE
ENSSSCG00000037973	KCNAB3	12	-	53171319	53180823	0.138286	0.0774168	0.0797	FALSE	FALSE	FALSE	FALSE
ENSSSCG00000037228	RRAGB	X	+	48286592	48330196	-0.138446	0.0770706	0.0798	FALSE	FALSE	FALSE	FALSE
ENSSSCG00000015801	TLR3	15	+	46966079	46978023	-0.136578	0.0811849	0.0798	FALSE	TRUE	FALSE	FALSE
ENSSSCG00000034165	ENSSSCG00000034165	6	+	17818199	17844361	-0.140063	0.073648	0.0799	FALSE	FALSE	FALSE	FALSE
ENSSSCG00000032390	NDUFB2	18	-	9132434	9150553	0.137348	0.0794676	0.0801	FALSE	FALSE	TRUE	FALSE
ENSSSCG00000036658	ENSSSCG00000036658	6	+	47290006	47299042	0.137129	0.0799525	0.0801	FALSE	FALSE	FALSE	FALSE
ENSSSCG00000039639	ENSSSCG00000039639	4	+	67844438	67847924	0.138606	0.0767267	0.0803	FALSE	FALSE	FALSE	FALSE
ENSSSCG00000016969	ENSSSCG00000016969	16	-	47792889	47796656	0.139057	0.0757626	0.0804	FALSE	TRUE	FALSE	FALSE
ENSSSCG00000025675	EEF2	2	+	74746452	74759082	-0.137626	0.0788548	0.0804	FALSE	FALSE	FALSE	FALSE
ENSSSCG00000008039	NTHL1	3	+	39935674	39941882	0.139889	0.0740099	0.0805	FALSE	FALSE	FALSE	FALSE
ENSSSCG00000036310	RFXANK	2	-	58675924	58684513	0.136528	0.0812977	0.0805	FALSE	FALSE	TRUE	FALSE
ENSSSCG00000012795	IRAK1	X	-	124718564	124724770	0.136368	0.0816578	0.0805	FALSE	FALSE	TRUE	FALSE
ENSSSCG00000004142	CITED2	1	+	25155664	25162193	-0.138264	0.0774654	0.0806	FALSE	FALSE	FALSE	FALSE
ENSSSCG00000027928	TMEM9	10	-	23583623	23600097	0.137479	0.0791789	0.0807	FALSE	FALSE	FALSE	FALSE
ENSSSCG00000000288	HNRNPA1L2	5	+	19484613	19494938	-0.137972	0.0780994	0.0812	FALSE	FALSE	TRUE	FALSE
ENSSSCG00000036966	ENSSSCG00000036966	6	+	168629194	168633984	0.136868	0.0805357	0.0813	FALSE	FALSE	FALSE	FALSE
ENSSSCG00000017043	RNF145	16	+	64251164	64314546	-0.136951	0.0803487	0.0814	FALSE	FALSE	FALSE	FALSE
ENSSSCG00000014058	CLTB	2	+	81464885	81486294	0.13828	0.0774297	0.0816	FALSE	TRUE	FALSE	FALSE
ENSSSCG00000020706	ENSSSCG00000020706	13	+	199600314	199719628	-0.137098	0.0800212	0.0816	FALSE	TRUE	TRUE	FALSE
ENSSSCG00000032950	SLC25A34	6	+	74909734	74920127	0.138276	0.0774386	0.0818	FALSE	TRUE	TRUE	FALSE
ENSSSCG00000009178	H2AFZ	8	+	120563937	120567333	0.137524	0.0790797	0.0818	FALSE	FALSE	FALSE	FALSE
ENSSSCG00000010452	IFIT1	14	+	101213979	101251108	-0.137259	0.0796641	0.0818	FALSE	FALSE	TRUE	FALSE
ENSSSCG00000008221	KDM3A	3	-	58299723	58355000	-0.135745	0.0830748	0.0818	FALSE	FALSE	FALSE	FALSE
ENSSSCG00000033432	CHMP4A	7	+	75089405	75093793	0.137462	0.0792157	0.0819	FALSE	FALSE	FALSE	FALSE
ENSSSCG00000037312	TMEM234	6	-	88693054	88695862	0.13658	0.0811804	0.0819	FALSE	FALSE	FALSE	FALSE
ENSSSCG00000031173	KCNMB4	5	+	34561854	34632340	-0.138913	0.0760699	0.0821	FALSE	FALSE	FALSE	FALSE
ENSSSCG00000015034	SDHD	9	+	39790637	39803942	0.138211	0.0775805	0.0822	FALSE	FALSE	TRUE	FALSE
ENSSSCG00000029241	ASB10	18	+	6039425	6050334	0.136629	0.0810691	0.0822	FALSE	FALSE	TRUE	FALSE
ENSSSCG00000032360	PANX1	9	+	26443652	26491004	-0.134939	0.0849371	0.0823	FALSE	TRUE	FALSE	FALSE
ENSSSCG00000007237	PDRG1	17	-	35607954	35616546	0.13782	0.0784311	0.0824	FALSE	FALSE	FALSE	FALSE
ENSSSCG00000037334	ADSSL1	AEMK02000452.1	+	3008650	3027042	0.135836	0.0828674	0.0824	FALSE	FALSE	FALSE	FALSE
ENSSSCG00000006452	CD1D	4	-	92031715	92101125	-0.135511	0.0836109	0.0824	FALSE	FALSE	FALSE	FALSE
ENSSSCG00000010416	ZNF32	14	+	92150507	92156070	0.135745	0.0830739	0.0825	FALSE	FALSE	FALSE	FALSE
ENSSSCG00000005045	BMP4	1	-	183413653	183422839	-0.137506	0.0791202	0.0826	FALSE	FALSE	FALSE	FALSE
ENSSSCG00000014833	UCP2	9	-	8358559	8364552	0.13444	0.0861063	0.083	FALSE	TRUE	FALSE	FALSE
ENSSSCG00000003718	TAF4B	6	+	110855587	110972790	-0.136886	0.0804953	0.0831	FALSE	FALSE	FALSE	FALSE
ENSSSCG00000039807	ENSSSCG00000039807	12	+	647701	739896	-0.134841	0.0851647	0.0831	FALSE	FALSE	TRUE	FALSE
ENSSSCG00000016502	PARP12	18	+	9674944	9716743	-0.137325	0.079519	0.0832	FALSE	TRUE	FALSE	FALSE
ENSSSCG00000002375	RPS6KL1	7	-	98109892	98141261	0.136552	0.0812424	0.0834	FALSE	FALSE	FALSE	FALSE
ENSSSCG00000017690	DHRS11	12	+	38113912	38129950	0.135132	0.0844878	0.0834	FALSE	TRUE	FALSE	FALSE
ENSSSCG00000026045	ENSSSCG00000026045	6	+	60759168	60773371	-0.135857	0.0828178	0.0836	FALSE	FALSE	FALSE	FALSE
ENSSSCG00000038285	KLHL36	6	-	4067395	4077081	0.134312	0.0864076	0.0836	FALSE	FALSE	FALSE	FALSE
ENSSSCG00000003140	FGF21	6	+	54082606	54084606	-0.137103	0.0800101	0.0837	FALSE	FALSE	FALSE	FALSE
ENSSSCG00000003382	TAS1R1	6	+	67397367	67409973	0.135963	0.0825765	0.0837	FALSE	TRUE	FALSE	FALSE
ENSSSCG00000008058	ENSSSCG00000008058	3	-	39403987	39429588	0.135838	0.0828614	0.0837	FALSE	FALSE	FALSE	FALSE
ENSSSCG00000016772	VPS41	18	+	55301604	55466622	0.136841	0.0805946	0.0838	FALSE	TRUE	TRUE	FALSE
ENSSSCG00000025470	TSSK4	7	-	75091250	75104189	0.135429	0.0838017	0.0838	FALSE	FALSE	FALSE	FALSE
ENSSSCG00000000040	2021-09-03	5	-	6604283	6654438	-0.138277	0.0774374	0.0839	FALSE	FALSE	FALSE	FALSE
ENSSSCG00000035820	TXNDC17	12	-	50731529	50737944	0.137768	0.0785436	0.0839	FALSE	TRUE	TRUE	FALSE
ENSSSCG00000032696	TMEM179B	2	-	8983823	8986080	0.136349	0.0817016	0.0839	FALSE	FALSE	FALSE	FALSE
ENSSSCG00000026990	FAM162A	13	-	138115420	138151738	0.136988	0.0802661	0.084	FALSE	FALSE	FALSE	FALSE
ENSSSCG00000033452	MUC5B	2	+	810336	841538	0.135399	0.0838699	0.084	FALSE	TRUE	FALSE	FALSE
ENSSSCG00000033194	GEMIN7	6	+	51507495	51520978	0.137795	0.0784843	0.0841	FALSE	FALSE	FALSE	FALSE
ENSSSCG00000011831	APOD	13	-	132514026	132557866	-0.13652	0.0813158	0.0843	FALSE	FALSE	TRUE	FALSE
ENSSSCG00000014791	ENSSSCG00000014791	9	-	6026595	6058025	-0.136881	0.0805061	0.0844	FALSE	FALSE	FALSE	FALSE
ENSSSCG00000016824	RAI14	16	+	20373752	20434125	-0.136512	0.0813334	0.0846	FALSE	FALSE	FALSE	FALSE
ENSSSCG00000011828	FAM43A	13	+	131662535	131665648	-0.137011	0.0802152	0.0847	FALSE	FALSE	FALSE	FALSE
ENSSSCG00000027621	NDUFA4L2	5	-	22540484	22548009	0.134974	0.0848557	0.0847	FALSE	FALSE	FALSE	FALSE
ENSSSCG00000005383	ALG2	1	-	240979603	240984817	0.131914	0.092226	0.0851	FALSE	FALSE	FALSE	FALSE
ENSSSCG00000007748	PSPH	3	+	16877780	16903058	0.135061	0.084654	0.0852	FALSE	FALSE	FALSE	FALSE
ENSSSCG00000036062	RNF122	AEMK02000697.1	-	157870	179960	-0.134646	0.0856226	0.0852	FALSE	FALSE	FALSE	FALSE
ENSSSCG00000010533	PYROXD2	14	-	109704136	109728874	0.135492	0.083656	0.0854	FALSE	TRUE	FALSE	FALSE
ENSSSCG00000017190	EXOC7	12	+	5325073	5356962	-0.13549	0.0836609	0.0854	FALSE	TRUE	FALSE	FALSE
ENSSSCG00000021067	BLVRB	6	-	48715304	48728423	0.136713	0.0808816	0.0855	FALSE	FALSE	FALSE	FALSE
ENSSSCG00000008878	PPID	8	-	47655673	47702753	0.136413	0.0815565	0.0855	FALSE	FALSE	FALSE	FALSE
ENSSSCG00000029367	CARD6	16	+	25810435	25816947	-0.13557	0.0834756	0.0855	FALSE	FALSE	FALSE	FALSE
ENSSSCG00000006780	WNT2B	4	-	107903841	107921279	-0.136796	0.0806944	0.0856	FALSE	FALSE	FALSE	FALSE
ENSSSCG00000000206	FAIM2	5	-	15779334	15813034	-0.134196	0.0866835	0.0856	FALSE	FALSE	FALSE	FALSE
ENSSSCG00000035991	CENPM	5	+	6672035	6690309	0.134452	0.086078	0.0859	FALSE	TRUE	FALSE	FALSE
ENSSSCG00000002432	KCNK13	7	+	111866983	111980485	0.134873	0.0850912	0.086	FALSE	FALSE	FALSE	FALSE
ENSSSCG00000011263	TTC21A	13	+	23797154	23832820	0.137144	0.0799202	0.0861	FALSE	TRUE	FALSE	FALSE
ENSSSCG00000023255	MOSPD3	3	+	8531201	8535521	0.136475	0.0814159	0.0862	FALSE	TRUE	FALSE	FALSE
ENSSSCG00000030309	NDRG2	7	+	78111731	78121233	0.135921	0.0826734	0.0862	FALSE	FALSE	TRUE	FALSE
ENSSSCG00000037520	ZNF275	X	+	124156726	124173564	-0.135916	0.0826845	0.0862	FALSE	TRUE	FALSE	FALSE
ENSSSCG00000038348	NME1	12	+	27416152	27436781	0.135145	0.0844582	0.0863	FALSE	FALSE	FALSE	FALSE
ENSSSCG00000005904	VPS28	4	+	362968	368036	0.136289	0.0818356	0.0864	FALSE	TRUE	TRUE	FALSE
ENSSSCG00000032453	SUV39H1	X	+	42797159	42814003	-0.136277	0.0818644	0.0864	FALSE	TRUE	FALSE	FALSE
ENSSSCG00000036961	PCDHB7	2	+	142882725	142885139	-0.135599	0.0834094	0.0864	FALSE	TRUE	FALSE	FALSE
ENSSSCG00000015568	RNF2	9	+	126224251	126285201	-0.134831	0.0851879	0.0864	FALSE	FALSE	FALSE	FALSE
ENSSSCG00000007947	ENSSSCG00000007947	3	+	37989180	38005617	0.135449	0.0837537	0.0865	FALSE	FALSE	FALSE	FALSE
ENSSSCG00000026211	NRN1	7	-	3681831	3691969	-0.132143	0.0916589	0.0865	FALSE	TRUE	FALSE	FALSE
ENSSSCG00000034406	MRPL58	12	-	6249799	6266492	0.137154	0.0798968	0.0866	FALSE	FALSE	FALSE	FALSE
ENSSSCG00000018033	UBB	12	-	59171405	59172094	0.135178	0.084382	0.0866	FALSE	FALSE	TRUE	FALSE
ENSSSCG00000001438	PBX2	7	-	24221565	24226940	-0.133155	0.0891768	0.0866	FALSE	FALSE	FALSE	FALSE
ENSSSCG00000034860	HSCB	14	+	45967429	45980584	0.135554	0.0835139	0.0869	FALSE	FALSE	FALSE	FALSE
ENSSSCG00000013634	YIPF2	2	-	69641554	69649588	-0.135209	0.0843085	0.087	FALSE	FALSE	TRUE	FALSE
ENSSSCG00000031361	CELSR1	5	+	2980069	3204803	-0.132441	0.0909212	0.0871	FALSE	FALSE	FALSE	FALSE
ENSSSCG00000013754	CACNA1A	2	+	65593911	65870456	-0.135844	0.0828489	0.0872	FALSE	FALSE	FALSE	FALSE
ENSSSCG00000029034	COX4I1	6	-	3131019	3137482	0.134685	0.0855308	0.0873	FALSE	FALSE	TRUE	FALSE
ENSSSCG00000017549	PHB	12	-	25588530	25609754	0.134183	0.0867144	0.0873	FALSE	FALSE	TRUE	FALSE
ENSSSCG00000004554	PCLAF	1	+	107659435	107669476	0.133899	0.08739	0.0873	FALSE	FALSE	FALSE	FALSE
ENSSSCG00000005514	RAB14	1	-	261185707	261280867	0.133375	0.088647	0.0873	FALSE	FALSE	TRUE	FALSE
ENSSSCG00000007358	EMILIN3	17	-	44008021	44014677	-0.135535	0.0835564	0.0876	FALSE	FALSE	FALSE	FALSE
ENSSSCG00000031615	SERPINB9	7	-	1719750	1732621	-0.134322	0.0863841	0.0876	FALSE	FALSE	FALSE	FALSE
ENSSSCG00000007552	ENSSSCG00000007552	3	+	701757	707411	0.133416	0.0885461	0.0876	FALSE	FALSE	FALSE	FALSE
ENSSSCG00000005481	ENSSSCG00000005481	1	+	254176325	254211804	0.133076	0.0893702	0.0876	FALSE	TRUE	TRUE	FALSE
ENSSSCG00000040145	SNAI3	6	+	988967	996465	0.136236	0.0819562	0.0877	FALSE	FALSE	TRUE	FALSE
ENSSSCG00000004209	PTPRK	1	+	34692715	35258701	-0.134862	0.0851159	0.0877	FALSE	FALSE	FALSE	FALSE
ENSSSCG00000005880	C8orf33	4	-	58938	60259	0.136309	0.081791	0.0878	FALSE	TRUE	TRUE	FALSE
ENSSSCG00000003653	NDUFS5	6	+	94912685	94919457	0.135841	0.0828541	0.0878	FALSE	FALSE	TRUE	FALSE
ENSSSCG00000022496	STK39	15	-	74408273	74758497	0.133427	0.0885204	0.0879	FALSE	FALSE	FALSE	FALSE
ENSSSCG00000004957	CLN6	1	-	166107228	166126808	0.135216	0.0842934	0.0881	FALSE	TRUE	TRUE	FALSE
ENSSSCG00000012917	ANKRD13D	2	-	5185502	5207007	0.13267	0.0903601	0.0882	FALSE	FALSE	FALSE	FALSE
ENSSSCG00000015784	ACSL1	15	-	45866856	45963733	0.134727	0.0854321	0.0883	FALSE	FALSE	TRUE	FALSE
ENSSSCG00000017886	FBXO39	12	-	50635905	50659642	-0.134305	0.0864255	0.0885	FALSE	FALSE	FALSE	TRUE
ENSSSCG00000007168	PCED1A	17	+	32826276	32834194	0.135136	0.0844778	0.0887	FALSE	FALSE	FALSE	FALSE
ENSSSCG00000016451	ENSSSCG00000016451	18	+	6457538	6463104	-0.132914	0.0897638	0.0888	FALSE	FALSE	FALSE	FALSE
ENSSSCG00000030432	ENSSSCG00000030432	6	+	85603071	85605747	-0.134756	0.0853652	0.089	FALSE	FALSE	FALSE	FALSE
ENSSSCG00000032835	TMEM268	1	+	255168695	255196251	-0.134437	0.0861131	0.089	FALSE	FALSE	FALSE	FALSE
ENSSSCG00000010446	STAMBPL1	14	+	100797827	100859567	-0.133727	0.0878002	0.089	FALSE	FALSE	FALSE	FALSE
ENSSSCG00000026626	RER1	6	+	64301010	64314042	0.133044	0.0894477	0.0891	FALSE	FALSE	FALSE	FALSE
ENSSSCG00000015368	HDAC9	9	+	87449660	88186959	-0.133592	0.0881241	0.0892	FALSE	FALSE	FALSE	FALSE
ENSSSCG00000037536	SLC25A28	14	-	110793193	110805485	-0.134845	0.0851551	0.0893	FALSE	FALSE	FALSE	FALSE
ENSSSCG00000025822	SFRP1	17	-	10436411	10489755	0.136024	0.082437	0.0894	FALSE	FALSE	TRUE	FALSE
ENSSSCG00000017914	GLTPD2	12	-	52101537	52106365	-0.1341	0.0869104	0.0894	FALSE	FALSE	FALSE	FALSE
ENSSSCG00000017996	DHRS7C	12	-	54639773	54661662	0.132312	0.0912393	0.0895	FALSE	FALSE	TRUE	FALSE
ENSSSCG00000003059	ZNF428	6	-	50451147	50459786	0.134685	0.0855318	0.0897	FALSE	FALSE	FALSE	FALSE
ENSSSCG00000028132	NAA20	17	+	28070201	28086828	0.134274	0.0864975	0.0897	FALSE	FALSE	TRUE	FALSE
ENSSSCG00000034570	IFI6	6	-	84852773	84857979	-0.133572	0.088172	0.0897	FALSE	FALSE	FALSE	FALSE
ENSSSCG00000015961	CDCA7	15	+	79432257	79495237	0.134939	0.0849364	0.09	FALSE	FALSE	FALSE	FALSE
ENSSSCG00000032953	MRLN	14	-	63125140	63152845	0.134097	0.086919	0.09	FALSE	FALSE	FALSE	FALSE
ENSSSCG00000000924	C12orf50	5	+	94490181	94521416	0.133601	0.0881009	0.09	FALSE	FALSE	FALSE	FALSE
ENSSSCG00000004814	LRRC28	1	+	137998572	138194765	0.133319	0.0887813	0.09	FALSE	FALSE	FALSE	FALSE
ENSSSCG00000038185	EREG	8	+	70351313	70372534	-0.131512	0.0932308	0.0901	FALSE	FALSE	FALSE	FALSE
ENSSSCG00000031940	GAS2	2	-	36711606	36885620	-0.13432	0.0863898	0.0902	FALSE	FALSE	FALSE	FALSE
ENSSSCG00000023788	TBC1D30	5	+	29205704	29300445	-0.132973	0.089619	0.0902	FALSE	FALSE	FALSE	FALSE
ENSSSCG00000007687	LRWD1	3	+	9806131	9813003	-0.132872	0.0898654	0.0903	FALSE	FALSE	FALSE	FALSE
ENSSSCG00000036669	ENSSSCG00000036669	2	+	9183899	9287455	-0.132898	0.0898018	0.0904	FALSE	TRUE	TRUE	FALSE
ENSSSCG00000021899	ENSSSCG00000021899	6	+	97883894	97948747	-0.133213	0.0890381	0.0906	FALSE	FALSE	FALSE	FALSE
ENSSSCG00000005106	NTRK3	1	+	191535889	191926804	-0.133171	0.0891382	0.0907	FALSE	FALSE	FALSE	FALSE
ENSSSCG00000010860	PSEN2	10	+	14532767	14565136	0.133295	0.0888381	0.0908	FALSE	FALSE	FALSE	FALSE
ENSSSCG00000001463	PSMB9	7	+	25071712	25077233	-0.132382	0.0910667	0.0908	FALSE	TRUE	FALSE	FALSE
ENSSSCG00000015027	HSPB2	9	+	39623884	39660648	0.134656	0.0855992	0.0909	FALSE	FALSE	TRUE	FALSE
ENSSSCG00000010613	ITPRIP	14	-	115252791	115277650	-0.132276	0.0913285	0.091	FALSE	FALSE	FALSE	FALSE
ENSSSCG00000025323	SF3B3	6	+	13524716	13578845	-0.131194	0.0940338	0.0911	FALSE	FALSE	FALSE	FALSE
ENSSSCG00000007609	ARPC1A	3	+	6296241	6328672	0.133898	0.087392	0.0912	FALSE	FALSE	FALSE	FALSE
ENSSSCG00000037910	DUSP6	5	+	93303519	93309678	-0.13317	0.0891405	0.0912	FALSE	FALSE	FALSE	FALSE
ENSSSCG00000007179	STK35	17	-	33367349	33412281	-0.132454	0.0908893	0.0913	FALSE	TRUE	FALSE	FALSE
ENSSSCG00000005699	HMCN2	1	+	270364177	270522829	0.135247	0.0842219	0.0914	FALSE	FALSE	FALSE	FALSE
ENSSSCG00000022295	ENSSSCG00000022295	1	+	268616034	268619637	0.131527	0.0931929	0.0915	FALSE	FALSE	FALSE	FALSE
ENSSSCG00000003288	HSPBP1	6	-	59452686	59464705	0.134805	0.0852499	0.0916	FALSE	FALSE	FALSE	FALSE
ENSSSCG00000012314	SERAC1	1	+	8935073	9001474	-0.133516	0.0883069	0.0916	FALSE	FALSE	FALSE	FALSE
ENSSSCG00000001991	DHRS1	7	+	74992115	75002151	0.132828	0.0899738	0.0917	FALSE	TRUE	FALSE	FALSE
ENSSSCG00000014834	UCP3	9	-	8379085	8386377	0.132402	0.0910174	0.0917	FALSE	TRUE	TRUE	FALSE
ENSSSCG00000003061	CADM4	6	-	50461380	50478437	-0.131144	0.0941591	0.0918	FALSE	FALSE	FALSE	FALSE
ENSSSCG00000007935	C16orf71	3	-	37650577	37665474	-0.131862	0.0923564	0.0919	FALSE	FALSE	FALSE	FALSE
ENSSSCG00000003229	ETFB	6	+	58501811	58517647	0.13253	0.0907037	0.092	FALSE	FALSE	FALSE	FALSE
ENSSSCG00000009053	RNF150	8	+	86088644	86331142	-0.133631	0.0880297	0.0921	FALSE	FALSE	FALSE	FALSE
ENSSSCG00000014818	STARD10	9	-	7301154	7337358	0.133247	0.0889562	0.0921	FALSE	TRUE	TRUE	FALSE
ENSSSCG00000039783	ENSSSCG00000039783	3	+	70537981	70543493	-0.134221	0.0866236	0.0922	FALSE	FALSE	FALSE	FALSE
ENSSSCG00000001229	ENSSSCG00000001229	7	+	22823841	22962547	-0.1342	0.086673	0.0922	FALSE	TRUE	TRUE	FALSE
ENSSSCG00000033107	DYNLT1	1	+	8555745	8567087	0.132938	0.0897056	0.0924	FALSE	TRUE	TRUE	FALSE
ENSSSCG00000013778	NDUFB7	2	+	64718906	64723628	0.133771	0.0876946	0.0925	FALSE	FALSE	FALSE	FALSE
ENSSSCG00000006791	OVGP1	4	+	108922021	108942950	0.130636	0.0954526	0.0925	FALSE	TRUE	FALSE	FALSE
ENSSSCG00000015835	DUSP26	AEMK02000697.1	-	196742	203555	-0.133191	0.0890914	0.0926	FALSE	FALSE	FALSE	FALSE
ENSSSCG00000025826	BOC	13	-	146627782	146703127	-0.130921	0.094725	0.0926	FALSE	TRUE	FALSE	FALSE
ENSSSCG00000011447	SPCS1	13	+	34839384	34841606	0.133453	0.0884573	0.0927	FALSE	FALSE	FALSE	FALSE
ENSSSCG00000037508	GSN	1	+	261295717	261376583	0.131719	0.0927127	0.0927	FALSE	TRUE	TRUE	FALSE
ENSSSCG00000026931	SERTAD1	6	-	48698849	48702400	0.13208	0.0918146	0.0931	FALSE	FALSE	FALSE	FALSE
ENSSSCG00000033526	BAG2	7	-	28667586	28680450	0.133066	0.089394	0.0932	FALSE	TRUE	FALSE	FALSE
ENSSSCG00000017385	PSME3	12	-	20024788	20035870	0.133149	0.089192	0.0933	FALSE	FALSE	FALSE	FALSE
ENSSSCG00000007817	IL4R	3	-	19518680	19577332	-0.131433	0.0934294	0.0933	FALSE	FALSE	FALSE	FALSE
ENSSSCG00000007528	PHACTR3	17	+	59628365	59863388	0.131603	0.093003	0.0934	FALSE	FALSE	FALSE	FALSE
ENSSSCG00000010954	ENSSSCG00000010954	10	+	29066178	29098767	0.130585	0.095582	0.0934	FALSE	FALSE	TRUE	FALSE
ENSSSCG00000017693	AATF	12	+	38461807	38563539	-0.131794	0.0925264	0.0935	FALSE	FALSE	FALSE	FALSE
ENSSSCG00000032980	ENSSSCG00000032980	17	+	745133	750348	-0.132028	0.0919442	0.0939	FALSE	FALSE	FALSE	FALSE
ENSSSCG00000017544	ENSSSCG00000017544	12	+	25110747	25114005	0.131754	0.0926252	0.0939	FALSE	FALSE	FALSE	FALSE
ENSSSCG00000004490	SETBP1	1	+	94314556	94663029	-0.131031	0.0944466	0.094	FALSE	FALSE	FALSE	FALSE
ENSSSCG00000017761	UNC119	12	-	44801267	44807339	0.133385	0.0886218	0.0942	FALSE	FALSE	FALSE	FALSE
ENSSSCG00000012126	ENSSSCG00000012126	X	-	10429404	10582431	0.132009	0.0919895	0.0948	FALSE	FALSE	FALSE	FALSE
ENSSSCG00000003600	TINAGL1	6	+	88095635	88106088	0.134306	0.0864239	0.0949	FALSE	FALSE	FALSE	FALSE
ENSSSCG00000032481	DPM2	1	-	268418445	268423560	0.131302	0.0937591	0.0949	FALSE	FALSE	FALSE	FALSE
ENSSSCG00000024428	CHRNA9	8	+	31441444	31456384	-0.131253	0.0938839	0.0949	FALSE	TRUE	FALSE	FALSE
ENSSSCG00000030415	DPP3	2	-	5907252	5946734	0.129814	0.0975741	0.0949	FALSE	FALSE	FALSE	FALSE
ENSSSCG00000003379	KLHL21	6	-	67420622	67434812	0.133919	0.0873402	0.095	FALSE	FALSE	TRUE	FALSE
ENSSSCG00000040575	ISG15	6	+	63362889	63365398	-0.132554	0.0906439	0.095	FALSE	FALSE	FALSE	FALSE
ENSSSCG00000022031	CHST2	13	+	83820112	83821909	-0.130846	0.0949162	0.095	FALSE	TRUE	FALSE	FALSE
ENSSSCG00000022545	CALM3	6	+	52506708	52519581	0.132001	0.0920103	0.0953	FALSE	FALSE	TRUE	FALSE
ENSSSCG00000016349	NDUFA10	15	-	138999156	139031897	0.130303	0.0963076	0.0955	FALSE	TRUE	TRUE	FALSE
ENSSSCG00000015820	NSD3	15	+	48136362	48241800	-0.13257	0.0906055	0.0956	FALSE	FALSE	FALSE	FALSE
ENSSSCG00000013855	FAM32A	2	-	61386269	61394377	0.130754	0.0951512	0.0957	FALSE	FALSE	TRUE	FALSE
ENSSSCG00000040577	C6orf226	7	-	37987231	37987569	0.132042	0.0919094	0.0958	FALSE	FALSE	FALSE	FALSE
ENSSSCG00000024136	AMPH	9	-	108799793	108971648	-0.129901	0.0973464	0.0958	FALSE	FALSE	FALSE	FALSE
ENSSSCG00000017131	FN3K	12	-	450430	463673	0.130736	0.0951958	0.0961	FALSE	FALSE	TRUE	FALSE
ENSSSCG00000002026	EFS	7	+	75722183	75731592	-0.133448	0.0884695	0.0962	FALSE	FALSE	FALSE	FALSE
ENSSSCG00000034510	ORAI1	14	-	31011896	31028223	0.13029	0.09634	0.0962	FALSE	FALSE	FALSE	FALSE
ENSSSCG00000035844	ENSSSCG00000035844	17	-	52936065	52936242	-0.131237	0.0939244	0.0965	FALSE	FALSE	FALSE	FALSE
ENSSSCG00000021822	RNF169	9	+	9069816	9173899	-0.130502	0.0957956	0.0965	FALSE	FALSE	FALSE	FALSE
ENSSSCG00000007248	ASXL1	17	+	35985535	36068178	-0.128677	0.10057	0.0966	FALSE	FALSE	FALSE	FALSE
ENSSSCG00000012334	TSR2	X	+	47186780	47192453	0.133342	0.0887246	0.0967	FALSE	FALSE	FALSE	FALSE
ENSSSCG00000031292	ENSSSCG00000031292	12	-	39387676	39392112	-0.129871	0.0974262	0.0967	FALSE	TRUE	TRUE	FALSE
ENSSSCG00000016189	AAMP	15	-	120336443	120346197	0.130611	0.095517	0.0968	FALSE	FALSE	FALSE	FALSE
ENSSSCG00000034887	HAPLN4	2	+	58617322	58634450	0.129721	0.0978159	0.097	FALSE	FALSE	FALSE	TRUE
ENSSSCG00000007031	ENSSSCG00000007031	17	+	11356136	11388756	0.130304	0.0963052	0.0971	FALSE	TRUE	FALSE	FALSE
ENSSSCG00000017372	MPP3	12	+	19296349	19322328	0.130232	0.0964911	0.0971	FALSE	TRUE	FALSE	FALSE
ENSSSCG00000035069	CHSY3	2	+	132536731	132802007	-0.131512	0.093232	0.0972	FALSE	FALSE	FALSE	FALSE
ENSSSCG00000005938	COL22A1	4	+	4169200	4313245	-0.132575	0.0905931	0.0973	FALSE	TRUE	FALSE	FALSE
ENSSSCG00000020677	ENSSSCG00000020677	6	+	158143619	158169108	-0.131034	0.0944374	0.0973	FALSE	TRUE	FALSE	FALSE
ENSSSCG00000010313	VCL	14	+	76700124	76811869	-0.129338	0.0988193	0.0975	FALSE	FALSE	TRUE	FALSE
ENSSSCG00000040061	ENSSSCG00000040061	3	-	42654847	42673002	-0.132628	0.0904625	0.0978	FALSE	FALSE	FALSE	FALSE
ENSSSCG00000034364	SPECC1	12	-	59466786	59706556	0.132047	0.0918953	0.0979	FALSE	TRUE	TRUE	FALSE
ENSSSCG00000008467	EML4	3	-	98005813	98155842	-0.129453	0.0985173	0.0979	FALSE	FALSE	FALSE	FALSE
ENSSSCG00000039144	ENSSSCG00000039144	Y	-	5242057	5375208	-0.12944	0.0985523	0.0979	FALSE	FALSE	FALSE	FALSE
ENSSSCG00000013656	MRPL4	2	+	69063674	69086335	0.131121	0.0942163	0.098	FALSE	FALSE	TRUE	FALSE
ENSSSCG00000035221	SDCCAG3	AEMK02000682.1	+	1310563	1321701	0.129983	0.0971354	0.098	FALSE	FALSE	FALSE	FALSE
ENSSSCG00000000383	RNF41	5	-	21596306	21624569	0.129674	0.0979395	0.0981	FALSE	FALSE	FALSE	FALSE
ENSSSCG00000017178	SPHK1	12	-	5113114	5120083	0.129085	0.0994857	0.0983	FALSE	FALSE	FALSE	FALSE
ENSSSCG00000036820	ENSSSCG00000036820	AEMK02000452.1	+	1845958	1847747	-0.130972	0.0945951	0.0984	FALSE	FALSE	FALSE	FALSE
ENSSSCG00000007423	UBE2C	17	+	48018400	48021536	0.131094	0.0942868	0.0985	FALSE	FALSE	FALSE	FALSE
ENSSSCG00000013594	FBN3	2	+	71102054	71174357	0.130721	0.0952357	0.0985	FALSE	FALSE	FALSE	FALSE
ENSSSCG00000010479	RBP4	14	-	105036961	105044712	0.129086	0.0994825	0.0986	FALSE	FALSE	FALSE	FALSE
ENSSSCG00000007941	CDIP1	3	+	37815357	37844608	0.129318	0.0988729	0.0991	FALSE	FALSE	FALSE	FALSE
ENSSSCG00000037395	CLIC3	AEMK02000682.1	+	873505	878018	-0.131215	0.0939798	0.0992	FALSE	FALSE	FALSE	FALSE
ENSSSCG00000033148	MRPL12	12	-	1197671	1204372	0.130328	0.0962426	0.0993	FALSE	FALSE	TRUE	FALSE
ENSSSCG00000038081	AGPAT3	13	+	206803231	206909457	-0.131429	0.0934406	0.0995	FALSE	FALSE	FALSE	FALSE
ENSSSCG00000005272	NMRK1	1	-	228110584	228142091	0.129105	0.0994337	0.0995	FALSE	FALSE	FALSE	FALSE
ENSSSCG00000038203	EDF1	AEMK02000682.1	+	960860	965216	0.128841	0.100133	0.0996	FALSE	FALSE	FALSE	FALSE
ENSSSCG00000024361	TFB1M	1	+	11566188	11653871	0.12968	0.0979228	0.0997	FALSE	FALSE	FALSE	FALSE
ENSSSCG00000001691	RSPH9	7	+	38625855	38642422	0.126899	0.1054	0.0997	FALSE	FALSE	FALSE	FALSE
ENSSSCG00000014827	PLEKHB1	9	+	8103558	8117815	-0.130285	0.0963529	0.0998	FALSE	TRUE	FALSE	FALSE
ENSSSCG00000029771	ENSSSCG00000029771	X	+	74463059	74968349	-0.129061	0.0995498	0.0998	FALSE	FALSE	FALSE	FALSE
ENSSSCG00000011001	APTX	10	+	33445148	33495583	0.13028	0.0963655	0.1	FALSE	TRUE	FALSE	FALSE
ENSSSCG00000012874	ORAOV1	2	+	3607600	3615616	0.129755	0.0977284	0.1001	FALSE	FALSE	TRUE	FALSE
ENSSSCG00000006631	TMOD4	4	+	98074303	98082437	0.130038	0.096992	0.1003	FALSE	FALSE	FALSE	FALSE
ENSSSCG00000033456	GPR157	6	-	69559345	69581551	0.126928	0.105318	0.1003	FALSE	TRUE	TRUE	FALSE
ENSSSCG00000008948	ALB	8	+	69531487	69681699	-0.129869	0.0974301	0.1004	FALSE	FALSE	FALSE	FALSE
ENSSSCG00000000707	SCNN1A	5	+	64285015	64314819	0.129108	0.0994263	0.1005	FALSE	FALSE	FALSE	FALSE
ENSSSCG00000037237	COMTD1	14	-	77782668	77786877	0.128628	0.1007	0.1005	FALSE	TRUE	FALSE	FALSE
ENSSSCG00000015733	GLI2	15	-	30313977	30579082	-0.127086	0.104883	0.1006	FALSE	FALSE	FALSE	FALSE
ENSSSCG00000035077	INHBA	18	+	52884631	52905213	-0.130772	0.0951055	0.1007	FALSE	FALSE	FALSE	FALSE
ENSSSCG00000002535	HSP90AA1	AEMK02000452.1	-	916989	978221	0.128285	0.101619	0.1007	FALSE	FALSE	FALSE	TRUE
ENSSSCG00000007840	POLR3E	3	-	23846080	23880914	0.129669	0.0979511	0.1009	FALSE	TRUE	FALSE	FALSE
ENSSSCG00000015256	JAM3	9	+	60629265	60738924	-0.12907	0.099527	0.1009	FALSE	FALSE	FALSE	FALSE
ENSSSCG00000000365	ORMDL2	5	+	21262193	21264686	-0.129638	0.0980333	0.1011	FALSE	FALSE	FALSE	FALSE
ENSSSCG00000012267	JADE3	X	+	41579709	41714702	-0.129168	0.099266	0.1012	FALSE	TRUE	FALSE	FALSE
ENSSSCG00000001022	SSR1	7	-	4662949	4685892	-0.128382	0.101358	0.1012	FALSE	TRUE	TRUE	FALSE
ENSSSCG00000033700	ENSSSCG00000033700	14	+	90480951	90506642	0.130026	0.0970229	0.1013	FALSE	FALSE	FALSE	FALSE
ENSSSCG00000040446	ENSSSCG00000040446	X	+	121621396	121626871	-0.128143	0.102001	0.1014	FALSE	FALSE	FALSE	FALSE
ENSSSCG00000014618	ENSSSCG00000014618	9	+	3018431	3069911	-0.129524	0.0983319	0.1015	FALSE	FALSE	FALSE	FALSE
ENSSSCG00000010530	CRTAC1	14	-	109237492	109390951	-0.128825	0.100177	0.1016	FALSE	FALSE	FALSE	FALSE
ENSSSCG00000039551	RNF126	2	+	77673323	77683301	0.129851	0.0974768	0.1017	FALSE	FALSE	FALSE	FALSE
ENSSSCG00000008006	FBXL16	3	+	41071705	41084077	0.128814	0.100206	0.1017	FALSE	FALSE	FALSE	FALSE
ENSSSCG00000020846	SCARA3	14	+	11367438	11403169	-0.131835	0.0924235	0.1018	FALSE	FALSE	FALSE	TRUE
ENSSSCG00000004347	FBXL4	1	-	65872122	65935708	-0.130579	0.0955978	0.1018	FALSE	FALSE	TRUE	FALSE
ENSSSCG00000003844	TTC4	6	-	157615712	157651740	0.129001	0.0997071	0.1019	FALSE	TRUE	TRUE	FALSE
ENSSSCG00000014277	IRF1	2	-	134776124	134783819	-0.127999	0.102391	0.102	FALSE	FALSE	FALSE	FALSE
ENSSSCG00000001912	PML	7	-	59404100	59450046	-0.12838	0.101363	0.1021	FALSE	FALSE	FALSE	FALSE
ENSSSCG00000005911	OPLAH	4	+	630480	639368	0.128122	0.102057	0.1021	FALSE	FALSE	FALSE	FALSE
ENSSSCG00000002263	SLCO3A1	7	-	86777922	87103823	-0.127983	0.102434	0.1022	FALSE	FALSE	FALSE	TRUE
ENSSSCG00000037779	CAPN10	15	+	139557202	139570181	0.130747	0.0951678	0.1024	FALSE	TRUE	FALSE	FALSE
ENSSSCG00000040890	ABHD14B	13	-	34090023	34104701	0.127831	0.102844	0.1024	FALSE	FALSE	TRUE	FALSE
ENSSSCG00000008501	VIT	3	-	103378339	103493379	-0.127402	0.104016	0.1026	FALSE	TRUE	FALSE	FALSE
ENSSSCG00000016262	SP140	15	+	131226454	131291822	-0.12767	0.103284	0.1029	FALSE	FALSE	FALSE	FALSE
ENSSSCG00000025780	HMGXB4	AEMK02000361.1	+	1819209	1847568	-0.129516	0.098353	0.103	FALSE	FALSE	FALSE	FALSE
ENSSSCG00000007679	IFT22	3	-	8976928	8981640	0.128772	0.100317	0.103	FALSE	TRUE	FALSE	FALSE
ENSSSCG00000008529	YPEL5	3	-	109178094	109196645	0.128244	0.101729	0.1031	FALSE	FALSE	FALSE	FALSE
ENSSSCG00000002457	ITPK1	7	-	114361968	114520179	0.127791	0.102953	0.1031	FALSE	FALSE	FALSE	FALSE
ENSSSCG00000039681	B9D1	12	+	60162638	60174202	0.128117	0.102072	0.1033	FALSE	FALSE	FALSE	FALSE
ENSSSCG00000000573	KCNJ8	5	+	51695974	51707039	-0.127357	0.104137	0.1033	FALSE	FALSE	FALSE	FALSE
ENSSSCG00000038776	ASNA1	2	-	66247541	66261198	0.128329	0.101502	0.1036	FALSE	TRUE	FALSE	FALSE
ENSSSCG00000014213	KCNN2	2	+	118728899	118882297	-0.126699	0.105953	0.1036	FALSE	FALSE	FALSE	FALSE
ENSSSCG00000003400	NMNAT1	6	+	70271406	70307406	0.128203	0.10184	0.1037	FALSE	TRUE	FALSE	FALSE
ENSSSCG00000028355	ACTG1	12	+	1313762	1323365	-0.127676	0.103268	0.1037	FALSE	FALSE	TRUE	FALSE
ENSSSCG00000023085	STAC	13	+	21429800	21544097	-0.12767	0.103284	0.1037	FALSE	TRUE	TRUE	FALSE
ENSSSCG00000009141	MCUB	8	-	112539189	112651269	-0.126859	0.10551	0.1037	FALSE	TRUE	FALSE	FALSE
ENSSSCG00000014080	HMGCR	2	+	84380212	84402956	-0.126492	0.106529	0.104	FALSE	FALSE	FALSE	FALSE
ENSSSCG00000012408	NHSL2	X	+	57939602	58030951	-0.127884	0.102701	0.1042	FALSE	FALSE	FALSE	FALSE
ENSSSCG00000040248	COMMD7	17	-	36297419	36325417	-0.127343	0.104177	0.1042	FALSE	FALSE	FALSE	FALSE
ENSSSCG00000009021	LRBA	8	+	77970051	78680250	-0.129322	0.0988621	0.1043	FALSE	FALSE	FALSE	FALSE
ENSSSCG00000005621	CDK9	1	+	268276841	268283860	0.128167	0.101936	0.1043	FALSE	TRUE	TRUE	FALSE
ENSSSCG00000016170	BARD1	15	-	117049487	117135873	-0.128148	0.101988	0.1043	FALSE	FALSE	FALSE	FALSE
ENSSSCG00000026686	PDZD9	3	+	24175845	24201864	0.128875	0.100043	0.1044	FALSE	TRUE	TRUE	FALSE
ENSSSCG00000012961	BANF1	2	-	6333363	6335119	0.129361	0.0987575	0.1046	FALSE	FALSE	TRUE	TRUE
ENSSSCG00000000950	E2F7	5	+	104126952	104163407	0.128977	0.0997714	0.1047	FALSE	FALSE	FALSE	FALSE
ENSSSCG00000010521	UBTD1	14	+	108886006	108946417	0.128254	0.101702	0.1047	FALSE	FALSE	TRUE	FALSE
ENSSSCG00000039736	ENSSSCG00000039736	12	+	4949795	4950630	-0.128081	0.102169	0.1049	FALSE	TRUE	FALSE	FALSE
ENSSSCG00000035634	ENSSSCG00000035634	13	-	86649586	86869574	-0.127486	0.103785	0.1049	FALSE	FALSE	FALSE	FALSE
ENSSSCG00000021418	LSS	AEMK02000328.1	+	519536	554726	0.128168	0.101933	0.105	FALSE	FALSE	FALSE	FALSE
ENSSSCG00000001518	ITPR3	7	+	29835869	29902160	-0.12764	0.103365	0.1051	FALSE	FALSE	FALSE	FALSE
ENSSSCG00000012984	ENSSSCG00000012984	2	-	6715580	6733538	0.127625	0.103405	0.1052	FALSE	FALSE	FALSE	FALSE
ENSSSCG00000013377	USH1C	2	+	41605032	41645713	0.126652	0.106086	0.1052	FALSE	TRUE	FALSE	FALSE
ENSSSCG00000007914	METTL22	3	-	34035904	34055464	0.126528	0.106431	0.1052	FALSE	TRUE	TRUE	FALSE
ENSSSCG00000023672	LRRC30	6	-	100290481	100291386	0.126333	0.106974	0.1053	FALSE	TRUE	FALSE	FALSE
ENSSSCG00000023972	DRAM1	5	-	82290378	82326150	-0.126107	0.10761	0.1053	FALSE	FALSE	FALSE	FALSE
ENSSSCG00000012844	SLC25A22	2	-	491291	499051	0.127256	0.104414	0.1054	FALSE	FALSE	FALSE	FALSE
ENSSSCG00000012427	ENSSSCG00000012427	X	-	60626568	60627146	0.127197	0.104576	0.1055	FALSE	FALSE	FALSE	FALSE
ENSSSCG00000002341	PAPLN	7	+	96583916	96625053	0.126457	0.106628	0.1055	FALSE	FALSE	FALSE	FALSE
ENSSSCG00000011752	FNDC3B	13	+	110586926	110931686	-0.126136	0.107527	0.1058	FALSE	FALSE	FALSE	FALSE
ENSSSCG00000005587	NEK6	1	+	265078396	265170979	-0.130205	0.0965599	0.1059	FALSE	FALSE	FALSE	FALSE
ENSSSCG00000027514	ELP5	12	+	52606073	52615054	0.127659	0.103314	0.1059	FALSE	TRUE	FALSE	FALSE
ENSSSCG00000013032	GPR137	2	-	7824444	7830969	0.127324	0.104229	0.1059	FALSE	FALSE	FALSE	FALSE
ENSSSCG00000025224	ACYP2	3	-	86945648	87109139	0.127077	0.104908	0.1059	FALSE	FALSE	FALSE	FALSE
ENSSSCG00000005838	TRAF2	AEMK02000682.1	-	928536	939340	0.129246	0.0990603	0.1062	FALSE	FALSE	FALSE	FALSE
ENSSSCG00000038859	ENSSSCG00000038859	6	-	119260579	119312060	0.128766	0.100332	0.1062	FALSE	TRUE	TRUE	FALSE
ENSSSCG00000015823	ENSSSCG00000015823	15	+	48527121	48561403	-0.126376	0.106854	0.1062	FALSE	FALSE	FALSE	FALSE
ENSSSCG00000007962	SNRNP25	3	-	41568041	41571642	0.128702	0.100503	0.1064	FALSE	FALSE	FALSE	FALSE
ENSSSCG00000008122	ADRA2B	3	+	45760534	45764175	-0.126867	0.105487	0.1064	FALSE	FALSE	FALSE	FALSE
ENSSSCG00000001439	GPSM3	7	-	24227573	24229776	-0.127275	0.104362	0.1066	FALSE	FALSE	FALSE	FALSE
ENSSSCG00000009434	RGCC	11	-	25479866	25496524	0.126765	0.105771	0.1066	FALSE	FALSE	TRUE	FALSE
ENSSSCG00000032404	KLHL11	12	+	20842309	20854338	-0.12603	0.107826	0.1066	FALSE	FALSE	FALSE	FALSE
ENSSSCG00000037781	ENSSSCG00000037781	1	-	169369377	169377255	-0.128542	0.10093	0.107	FALSE	FALSE	FALSE	FALSE
ENSSSCG00000007304	ENSSSCG00000007304	17	-	38897633	38939601	-0.1264	0.106786	0.107	FALSE	FALSE	FALSE	FALSE
ENSSSCG00000005663	KYAT1	1	-	269172628	269209494	0.12633	0.106982	0.107	FALSE	TRUE	TRUE	FALSE
ENSSSCG00000010267	LRRC20	14	-	73211834	73296644	0.126891	0.105421	0.1071	FALSE	TRUE	TRUE	FALSE
ENSSSCG00000006311	DUSP27	4	-	83870908	83902326	0.126808	0.105652	0.1072	FALSE	FALSE	TRUE	FALSE
ENSSSCG00000003359	TPRG1L	6	+	65150891	65155308	-0.12877	0.100321	0.1076	FALSE	TRUE	FALSE	FALSE
ENSSSCG00000010302	USP54	14	-	76305131	76439559	-0.126548	0.106374	0.1076	FALSE	FALSE	FALSE	FALSE
ENSSSCG00000016078	HSPE1	15	+	101373976	101376144	0.128388	0.101343	0.1078	FALSE	FALSE	TRUE	FALSE
ENSSSCG00000028109	SNTB2	6	-	17681896	17774496	-0.126109	0.107603	0.1079	FALSE	FALSE	FALSE	FALSE
ENSSSCG00000031876	TMEM159	3	-	24876637	24910849	-0.128967	0.0997977	0.108	FALSE	TRUE	TRUE	FALSE
ENSSSCG00000035923	JMJD6	12	+	4809118	4814916	0.126989	0.105151	0.108	FALSE	FALSE	FALSE	FALSE
ENSSSCG00000010035	YWHAH	14	+	48543691	48557966	0.126204	0.107336	0.108	FALSE	FALSE	FALSE	FALSE
ENSSSCG00000010381	ARHGAP22	14	-	89113776	89331268	0.128266	0.10167	0.1081	FALSE	FALSE	FALSE	FALSE
ENSSSCG00000026914	PLA2G16	2	+	8413227	8444289	0.127574	0.103545	0.1082	FALSE	FALSE	TRUE	FALSE
ENSSSCG00000014015	MRNIP	2	+	78730722	78752835	-0.127398	0.104026	0.1084	FALSE	FALSE	TRUE	FALSE
ENSSSCG00000036876	THAP3	6	+	67455277	67463399	0.126954	0.105248	0.1085	FALSE	FALSE	FALSE	FALSE
ENSSSCG00000017143	CEP131	12	+	1538326	1561755	-0.12565	0.108899	0.1085	FALSE	FALSE	FALSE	FALSE
ENSSSCG00000013048	C11orf84	2	-	8226059	8239507	0.12511	0.110442	0.1086	FALSE	TRUE	FALSE	FALSE
ENSSSCG00000009781	PITPNM2	14	+	29729839	29885476	-0.126998	0.105126	0.1087	FALSE	FALSE	FALSE	FALSE
ENSSSCG00000013072	FADS2	2	-	9632454	9667044	-0.127288	0.104327	0.1088	FALSE	TRUE	TRUE	FALSE
ENSSSCG00000034348	NBEA	11	+	11084534	11723142	-0.126956	0.105243	0.109	FALSE	FALSE	FALSE	FALSE
ENSSSCG00000040118	ENSSSCG00000040118	17	+	62537527	62543097	0.126178	0.107409	0.1091	FALSE	FALSE	FALSE	FALSE
ENSSSCG00000015022	LAYN	9	+	39306276	39326824	0.127006	0.105103	0.1092	FALSE	TRUE	FALSE	FALSE
ENSSSCG00000029151	RASIP1	6	-	54058964	54072061	0.125475	0.109399	0.1095	FALSE	FALSE	FALSE	FALSE
ENSSSCG00000003811	ROR1	6	-	148317888	148504732	-0.126461	0.106617	0.1096	FALSE	FALSE	FALSE	FALSE
ENSSSCG00000039062	ENSSSCG00000039062	3	-	97418218	97567710	-0.126211	0.107315	0.1096	FALSE	TRUE	FALSE	FALSE
ENSSSCG00000007458	NCOA3	17	+	49528152	49663206	-0.125091	0.110496	0.1097	FALSE	FALSE	FALSE	FALSE
ENSSSCG00000011443	STAB1	13	+	34632247	34664420	0.125991	0.107936	0.1098	FALSE	FALSE	FALSE	FALSE
ENSSSCG00000017874	ATP2A3	12	-	49980493	50025204	-0.125858	0.108309	0.1098	FALSE	FALSE	FALSE	FALSE
ENSSSCG00000006236	NSMAF	4	+	74236424	74298193	-0.125837	0.108369	0.1098	FALSE	TRUE	FALSE	FALSE
ENSSSCG00000040622	HIST3H2A	2	+	51692055	51694243	-0.127889	0.102687	0.1099	FALSE	FALSE	FALSE	FALSE
ENSSSCG00000003144	BAX	6	+	54210654	54229745	0.126817	0.105627	0.1099	FALSE	FALSE	FALSE	FALSE
ENSSSCG00000024313	ENSSSCG00000024313	9	-	80637163	80644388	0.125594	0.109059	0.1099	FALSE	FALSE	TRUE	FALSE
ENSSSCG00000003240	ZNF84	6	+	58273003	58283799	0.12734	0.104184	0.11	FALSE	FALSE	FALSE	FALSE
ENSSSCG00000008470	THUMPD2	3	+	100556833	100600909	0.125286	0.109937	0.11	FALSE	TRUE	FALSE	FALSE
ENSSSCG00000024279	ZMAT5	14	-	46758439	46782978	0.123281	0.115788	0.11	FALSE	FALSE	FALSE	FALSE
ENSSSCG00000040337	ENSSSCG00000040337	6	-	147177031	147257814	0.126155	0.107473	0.1101	FALSE	FALSE	FALSE	FALSE
ENSSSCG00000029519	CIAPIN1	6	-	19356589	19373812	0.126374	0.10686	0.1102	FALSE	TRUE	FALSE	FALSE
ENSSSCG00000040466	FMN1	1	-	136705077	137163598	-0.127328	0.104218	0.1103	FALSE	TRUE	FALSE	FALSE
ENSSSCG00000011250	ACAA1	13	-	22964875	23020143	0.122964	0.116736	0.1103	FALSE	FALSE	FALSE	FALSE
ENSSSCG00000013094	DDB1	2	+	10171698	10200920	-0.12483	0.111246	0.1104	FALSE	TRUE	FALSE	FALSE
ENSSSCG00000009927	FAM222A	14	-	41174963	41233331	0.123535	0.115036	0.1104	FALSE	FALSE	FALSE	FALSE
ENSSSCG00000038396	ENSSSCG00000038396	3	-	93419949	93424707	-0.12578	0.108532	0.1105	FALSE	FALSE	FALSE	FALSE
ENSSSCG00000008515	MEMO1	3	+	107542131	107659006	0.124214	0.113037	0.1106	FALSE	TRUE	FALSE	FALSE
ENSSSCG00000031713	H2AFY2	14	+	73002572	73055557	0.123541	0.115017	0.1107	FALSE	FALSE	FALSE	FALSE
ENSSSCG00000025967	SMKR1	18	-	19190441	19190638	0.125409	0.109584	0.1109	FALSE	FALSE	FALSE	FALSE
ENSSSCG00000007826	ENSSSCG00000007826	3	-	21548348	21593670	0.12771	0.103174	0.1115	FALSE	FALSE	TRUE	FALSE
ENSSSCG00000038724	C3orf70	13	-	122958345	123058620	-0.126808	0.10565	0.1115	FALSE	FALSE	FALSE	FALSE
ENSSSCG00000015718	C2orf76	15	-	24835544	24867827	0.125816	0.108428	0.1116	FALSE	FALSE	FALSE	FALSE
ENSSSCG00000010592	AS3MT	14	+	113847984	113868268	0.125105	0.110456	0.1116	FALSE	FALSE	TRUE	FALSE
ENSSSCG00000039782	STOML2	1	-	235886982	235894645	0.127	0.105119	0.1117	FALSE	FALSE	FALSE	FALSE
ENSSSCG00000038405	STMN3	17	-	62596941	62608762	0.125802	0.10847	0.1118	FALSE	FALSE	FALSE	TRUE
ENSSSCG00000004454	ME1	1	+	82794964	82989908	0.124969	0.110847	0.1119	FALSE	FALSE	TRUE	FALSE
ENSSSCG00000017420	CNP	12	-	20754183	20766478	-0.124903	0.111038	0.112	FALSE	FALSE	TRUE	FALSE
ENSSSCG00000036104	ENSSSCG00000036104	2	-	99884949	100444468	-0.125298	0.109902	0.1123	FALSE	FALSE	FALSE	FALSE
ENSSSCG00000013374	KCNC1	2	-	41359655	41407745	-0.126322	0.107005	0.1126	FALSE	FALSE	FALSE	FALSE
ENSSSCG00000040103	GET4	3	+	533520	547523	0.126212	0.107313	0.1126	FALSE	FALSE	TRUE	FALSE
ENSSSCG00000001533	TAF11	7	-	30799965	30812120	0.125891	0.108218	0.1126	FALSE	FALSE	FALSE	FALSE
ENSSSCG00000014176	RGMB	2	+	105047677	105067850	-0.125119	0.110415	0.1126	FALSE	FALSE	FALSE	FALSE
ENSSSCG00000038967	NADK	6	-	63844432	63864097	0.12333	0.115642	0.1126	FALSE	FALSE	TRUE	TRUE
ENSSSCG00000016722	UBE2D1	18	-	48736162	48748715	0.123205	0.116016	0.1126	FALSE	FALSE	TRUE	FALSE
ENSSSCG00000006475	IQGAP3	4	+	93495995	93557075	0.12486	0.111162	0.1128	FALSE	FALSE	FALSE	TRUE
ENSSSCG00000007323	DSN1	17	-	39995488	40017382	-0.123914	0.113916	0.1128	FALSE	FALSE	FALSE	FALSE
ENSSSCG00000009852	VSIG10	14	+	34558891	34606890	-0.124764	0.111437	0.1129	FALSE	FALSE	FALSE	FALSE
ENSSSCG00000013033	BAD	2	+	7830920	7842862	0.125124	0.110401	0.1133	FALSE	FALSE	FALSE	FALSE
ENSSSCG00000010278	ENSSSCG00000010278	14	+	74335213	74733166	0.125055	0.1106	0.1135	FALSE	TRUE	FALSE	FALSE
ENSSSCG00000014880	AQP11	9	+	12065186	12077338	0.124437	0.112386	0.1136	FALSE	FALSE	FALSE	FALSE
ENSSSCG00000001858	CIB1	7	-	55795068	55798621	0.123111	0.116296	0.1138	FALSE	FALSE	FALSE	FALSE
ENSSSCG00000006309	CD247	4	+	83458419	83586639	0.126402	0.106781	0.114	FALSE	TRUE	TRUE	FALSE
ENSSSCG00000025698	SERPINE1	3	+	8864669	8869943	0.124784	0.111381	0.114	FALSE	FALSE	FALSE	TRUE
ENSSSCG00000013905	FKBP8	2	+	59256262	59267165	0.126045	0.107784	0.1141	FALSE	FALSE	FALSE	FALSE
ENSSSCG00000031888	DDIT4	14	+	75116851	75123872	0.124643	0.111788	0.1141	FALSE	FALSE	TRUE	FALSE
ENSSSCG00000022099	TP53INP2	17	+	38103593	38114983	0.123922	0.113892	0.1141	FALSE	FALSE	FALSE	FALSE
ENSSSCG00000010034	DEPDC5	14	+	48421875	48523593	-0.126377	0.10685	0.1143	FALSE	FALSE	FALSE	FALSE
ENSSSCG00000014670	TRIM5	9	-	4155973	4170345	-0.123711	0.114514	0.1143	FALSE	TRUE	TRUE	FALSE
ENSSSCG00000030368	HSPA1L	7	-	23909960	23914517	0.125233	0.11009	0.1144	FALSE	FALSE	TRUE	FALSE
ENSSSCG00000039847	C1S	5	-	63667706	63708214	-0.124642	0.111791	0.1144	FALSE	FALSE	TRUE	FALSE
ENSSSCG00000026794	SIRT2	6	-	47682429	47703342	0.123974	0.113738	0.1144	FALSE	FALSE	TRUE	FALSE
ENSSSCG00000040305	ENSSSCG00000040305	18	-	13641684	13646240	0.123034	0.116526	0.1145	FALSE	FALSE	FALSE	FALSE
ENSSSCG00000034802	ENSSSCG00000034802	13	+	125098764	125106729	-0.125654	0.108889	0.1146	FALSE	FALSE	FALSE	FALSE
ENSSSCG00000012910	RPS6KB2	2	-	5087603	5096320	0.123937	0.113848	0.1146	FALSE	FALSE	TRUE	FALSE
ENSSSCG00000026816	ENSSSCG00000026816	6	+	63404206	63411300	0.125154	0.110314	0.1147	FALSE	FALSE	FALSE	FALSE
ENSSSCG00000003054	ZNF575	6	+	50397203	50398505	0.125798	0.108479	0.1148	FALSE	FALSE	FALSE	FALSE
ENSSSCG00000020701	TTC9	7	+	94218649	94254730	0.124658	0.111744	0.1148	FALSE	FALSE	FALSE	FALSE
ENSSSCG00000005901	ENSSSCG00000005901	4	-	293708	320039	0.124941	0.110928	0.1149	FALSE	FALSE	FALSE	FALSE
ENSSSCG00000034732	DNLZ	AEMK02000682.1	+	1351566	1354939	0.124376	0.112563	0.1149	FALSE	FALSE	FALSE	TRUE
ENSSSCG00000015780	STOX2	15	+	45084682	45299061	-0.124514	0.112163	0.1151	FALSE	FALSE	FALSE	FALSE
ENSSSCG00000011764	ENSSSCG00000011764	13	+	117656438	117672341	0.122316	0.11869	0.1151	FALSE	FALSE	FALSE	FALSE
ENSSSCG00000037047	ENSSSCG00000037047	2	+	83707134	83707283	-0.123697	0.114554	0.1154	FALSE	FALSE	FALSE	FALSE
ENSSSCG00000009912	POP5	14	-	40523446	40525915	0.122547	0.117992	0.1154	FALSE	FALSE	FALSE	FALSE
ENSSSCG00000017792	CORO6	12	-	45806984	45812586	0.123834	0.114151	0.1156	FALSE	FALSE	TRUE	FALSE
ENSSSCG00000033283	ZBTB42	AEMK02000452.1	+	3066960	3068231	0.12541	0.109584	0.1157	FALSE	FALSE	FALSE	FALSE
ENSSSCG00000015345	GLCCI1	9	+	77915026	78334082	0.124886	0.111087	0.1157	FALSE	FALSE	FALSE	TRUE
ENSSSCG00000033506	KCTD21	9	-	12570591	12585862	0.123652	0.114687	0.1157	FALSE	TRUE	FALSE	FALSE
ENSSSCG00000029594	WBP1L	14	+	113737672	113800735	-0.123509	0.11511	0.1158	FALSE	FALSE	FALSE	FALSE
ENSSSCG00000004322	ANKRD6	1	+	57437811	57645955	-0.124838	0.111224	0.1159	FALSE	FALSE	FALSE	FALSE
ENSSSCG00000032397	LBR	10	-	13389900	13432131	-0.121625	0.120804	0.1161	FALSE	FALSE	FALSE	FALSE
ENSSSCG00000019097	7SK	6	+	63737671	63737967	0.125576	0.109111	0.1164	FALSE	FALSE	FALSE	FALSE
ENSSSCG00000035217	ENSSSCG00000035217	X	+	20589794	20724712	0.124866	0.111142	0.1164	FALSE	TRUE	FALSE	FALSE
ENSSSCG00000022957	PARP4	11	+	366361	442290	0.124108	0.113348	0.1164	FALSE	TRUE	FALSE	FALSE
ENSSSCG00000026025	HMGCL	6	-	81610427	81630470	0.12362	0.114783	0.1164	FALSE	FALSE	TRUE	FALSE
ENSSSCG00000014242	ZNF608	2	-	128048247	128154895	-0.123583	0.114892	0.1169	FALSE	FALSE	FALSE	FALSE
ENSSSCG00000026590	HGH1	4	-	580756	585050	0.121995	0.119669	0.1169	FALSE	FALSE	TRUE	FALSE
ENSSSCG00000017202	H3F3A	12	+	5631686	5635794	-0.124218	0.113025	0.117	FALSE	FALSE	TRUE	FALSE
ENSSSCG00000004139	ADGRG6	1	-	22662015	22801909	-0.121807	0.120244	0.117	FALSE	FALSE	FALSE	FALSE
ENSSSCG00000036593	ENSSSCG00000036593	6	+	83590894	83593279	0.1242	0.113076	0.1171	FALSE	TRUE	FALSE	FALSE
ENSSSCG00000034730	PIAS2	1	-	96441666	96545780	0.124006	0.113644	0.1171	FALSE	FALSE	FALSE	FALSE
ENSSSCG00000007089	ENSSSCG00000007089	17	+	26381720	26395191	0.126223	0.107283	0.1172	FALSE	TRUE	FALSE	FALSE
ENSSSCG00000016020	DUSP19	15	+	88549265	88571717	0.122999	0.116631	0.1173	FALSE	FALSE	FALSE	FALSE
ENSSSCG00000023110	UBXN1	2	+	9072978	9075593	0.12246	0.118255	0.1174	FALSE	FALSE	TRUE	FALSE
ENSSSCG00000035719	HAUS2	1	-	128816905	128839112	0.122437	0.118323	0.1176	FALSE	FALSE	FALSE	FALSE
ENSSSCG00000011622	KBTBD12	13	-	72299103	72365511	0.121598	0.120885	0.1176	FALSE	TRUE	TRUE	FALSE
ENSSSCG00000007243	PLAGL2	17	-	35840633	35856472	-0.123433	0.115338	0.1177	FALSE	FALSE	FALSE	FALSE
ENSSSCG00000015650	MAPKAPK2	9	+	67314484	67363501	0.124517	0.112153	0.1178	FALSE	FALSE	TRUE	FALSE
ENSSSCG00000013936	NDUFA13	2	-	58401427	58411981	0.124055	0.113501	0.1178	FALSE	FALSE	FALSE	FALSE
ENSSSCG00000035103	PIGL	12	-	59215184	59257344	-0.122411	0.118402	0.1178	FALSE	TRUE	FALSE	FALSE
ENSSSCG00000009145	OSTC	8	-	113435925	113447208	0.121545	0.121051	0.1178	FALSE	FALSE	FALSE	FALSE
ENSSSCG00000022975	AMT	13	-	31995595	32002470	0.123789	0.114284	0.1179	FALSE	FALSE	FALSE	FALSE
ENSSSCG00000040701	GYPC	15	-	25570341	25606596	0.122185	0.119088	0.1179	FALSE	TRUE	TRUE	FALSE
ENSSSCG00000037572	EPSTI1	11	+	24116986	24216215	-0.122237	0.118932	0.1181	FALSE	FALSE	FALSE	FALSE
ENSSSCG00000006745	CASQ2	4	+	104918501	104982852	-0.125736	0.108657	0.1183	FALSE	TRUE	TRUE	FALSE
ENSSSCG00000017803	TIMM22	12	-	46897584	46903319	0.121879	0.120022	0.1187	FALSE	FALSE	FALSE	FALSE
ENSSSCG00000039842	ZSCAN25	3	+	6571745	6580772	-0.123033	0.116528	0.1188	FALSE	TRUE	FALSE	FALSE
ENSSSCG00000033112	TSPYL5	4	+	39362947	39367402	-0.122264	0.118847	0.1188	FALSE	FALSE	FALSE	FALSE
ENSSSCG00000033791	IMPA1	4	+	54937064	54968674	0.123482	0.115191	0.119	FALSE	FALSE	FALSE	FALSE
ENSSSCG00000009823	VPS29	14	-	31855828	31869576	0.122887	0.116967	0.119	FALSE	FALSE	FALSE	FALSE
ENSSSCG00000003187	FCGRT	6	+	54581133	54600340	0.122183	0.119095	0.119	FALSE	FALSE	TRUE	FALSE
ENSSSCG00000009281	SGCG	11	+	2310268	2380051	0.124244	0.112949	0.1191	FALSE	FALSE	TRUE	FALSE
ENSSSCG00000028635	ENSSSCG00000028635	3	-	11841991	12026009	0.122814	0.117187	0.1191	FALSE	TRUE	FALSE	FALSE
ENSSSCG00000006302	GPR161	4	+	82873417	82905476	-0.124196	0.113088	0.1194	FALSE	FALSE	FALSE	FALSE
ENSSSCG00000023525	TMEM26	14	-	64877935	64925602	-0.123209	0.116004	0.1194	FALSE	FALSE	FALSE	FALSE
ENSSSCG00000039769	ENSSSCG00000039769	6	+	96934265	97114587	-0.1224	0.118435	0.1194	FALSE	TRUE	FALSE	FALSE
ENSSSCG00000008054	NTN3	3	-	39572531	39574971	-0.123327	0.115651	0.1196	FALSE	FALSE	FALSE	FALSE
ENSSSCG00000034159	SNAPIN	4	-	95984262	95989467	0.122013	0.119614	0.1197	FALSE	FALSE	FALSE	FALSE
ENSSSCG00000026264	ENSSSCG00000026264	6	+	158338599	158366188	0.12085	0.123205	0.1197	FALSE	FALSE	FALSE	FALSE
ENSSSCG00000006358	NDUFS2	4	-	89247150	89262159	0.120559	0.124119	0.1199	FALSE	FALSE	FALSE	FALSE
ENSSSCG00000011046	ITGA8	10	+	46132741	46303652	-0.122563	0.117941	0.12	FALSE	FALSE	FALSE	FALSE
ENSSSCG00000039962	HSPB1	3	-	10037946	10039704	0.122813	0.11719	0.1202	FALSE	FALSE	TRUE	FALSE
ENSSSCG00000009142	SEC24B	8	-	112670533	112762870	-0.122444	0.118301	0.1202	FALSE	FALSE	FALSE	FALSE
ENSSSCG00000015035	C11orf52	9	+	39647797	39655223	0.122276	0.118812	0.1202	FALSE	FALSE	FALSE	FALSE
ENSSSCG00000032408	CASP7	14	+	124017702	124051764	-0.122355	0.118573	0.1203	FALSE	TRUE	FALSE	FALSE
ENSSSCG00000032833	CD320	2	+	70965672	70970288	0.122102	0.119342	0.1203	FALSE	FALSE	FALSE	FALSE
ENSSSCG00000013113	TMEM132A	2	-	10814552	10827437	-0.121862	0.120077	0.1204	FALSE	TRUE	FALSE	FALSE
ENSSSCG00000012293	PRICKLE3	X	-	43216685	43230431	0.12262	0.117772	0.1206	FALSE	TRUE	FALSE	FALSE
ENSSSCG00000006273	MCM4	4	-	79672783	79687307	0.122229	0.118955	0.1207	FALSE	FALSE	FALSE	FALSE
ENSSSCG00000013766	IL27RA	2	-	65125270	65149764	0.120925	0.122973	0.1208	FALSE	FALSE	FALSE	FALSE
ENSSSCG00000034313	SELENOW	6	+	53472322	53474985	0.123419	0.115379	0.1209	FALSE	FALSE	FALSE	FALSE
ENSSSCG00000036804	TCEA2	17	+	62867775	62888788	0.123326	0.115655	0.121	FALSE	FALSE	FALSE	FALSE
ENSSSCG00000035153	TRIM38	7	+	20682082	20698670	-0.121288	0.121844	0.121	FALSE	FALSE	FALSE	FALSE
ENSSSCG00000009860	FBXW8	14	-	35445333	35614354	-0.123415	0.115392	0.1211	FALSE	FALSE	FALSE	FALSE
ENSSSCG00000035344	UBE2S	6	-	59565033	59570489	0.123301	0.115731	0.1211	FALSE	FALSE	FALSE	FALSE
ENSSSCG00000033381	IRF4	7	+	133360	149607	-0.120588	0.124027	0.122	FALSE	FALSE	FALSE	FALSE
ENSSSCG00000028182	CDK17	5	+	87241479	87280348	-0.123214	0.11599	0.1224	FALSE	TRUE	FALSE	FALSE
ENSSSCG00000003106	AP2S1	6	-	52693394	52703366	0.121712	0.120535	0.1224	FALSE	FALSE	TRUE	FALSE
ENSSSCG00000026055	PRIM1	5	-	22063427	22089441	-0.121608	0.120856	0.1224	FALSE	FALSE	FALSE	FALSE
ENSSSCG00000013360	TMEM86A	2	-	40545774	40550843	-0.122962	0.116742	0.1225	FALSE	FALSE	FALSE	FALSE
ENSSSCG00000008300	STAMBP	3	-	69157455	69188261	0.122351	0.118584	0.1225	FALSE	FALSE	FALSE	FALSE
ENSSSCG00000033272	DNAJB6	18	-	1444739	1499876	0.1208	0.123364	0.1226	FALSE	FALSE	TRUE	FALSE
ENSSSCG00000012970	CTSW	2	-	6442688	6450567	-0.122155	0.119182	0.1227	FALSE	TRUE	FALSE	FALSE
ENSSSCG00000005922	ENSSSCG00000005922	4	-	638405	641073	0.120378	0.124689	0.1227	FALSE	FALSE	FALSE	FALSE
ENSSSCG00000012050	RCAN1	13	-	198106257	198205629	0.122442	0.118309	0.123	FALSE	FALSE	TRUE	TRUE
ENSSSCG00000029545	GPRC5D	5	+	59535089	59546262	0.12343	0.115346	0.1231	FALSE	TRUE	FALSE	FALSE
ENSSSCG00000012727	FMR1	X	+	120361162	120400388	-0.120351	0.124774	0.1234	FALSE	FALSE	FALSE	FALSE
ENSSSCG00000005062	TMEM260	1	+	185821242	185886556	-0.122171	0.11913	0.1235	FALSE	FALSE	FALSE	FALSE
ENSSSCG00000014051	TSPAN17	2	-	81260281	81276626	0.121541	0.121062	0.1237	FALSE	FALSE	TRUE	FALSE
ENSSSCG00000001398	ENSSSCG00000001398	7	-	23631152	23649347	-0.121238	0.121997	0.1238	FALSE	FALSE	TRUE	FALSE
ENSSSCG00000016437	WDR86	18	+	5865730	5902371	0.122362	0.118551	0.124	FALSE	FALSE	FALSE	FALSE
ENSSSCG00000032029	PPP2R3B	AEMK02000569.1	-	87107	172727	0.121959	0.11978	0.124	FALSE	FALSE	FALSE	FALSE
ENSSSCG00000032215	FOXD3	6	-	149154033	149155478	-0.121847	0.120121	0.124	FALSE	FALSE	FALSE	FALSE
ENSSSCG00000035971	DUSP2	3	+	47051596	47057791	0.120383	0.124674	0.124	FALSE	FALSE	FALSE	FALSE
ENSSSCG00000014921	PRSS23	9	+	20603733	20625139	0.119862	0.126324	0.1244	FALSE	FALSE	TRUE	FALSE
ENSSSCG00000013022	PYGM	2	+	7406764	7423914	-0.11924	0.128318	0.1245	FALSE	TRUE	TRUE	FALSE
ENSSSCG00000016893	NDUFS4	16	+	32874243	32988577	0.121438	0.121379	0.1246	FALSE	FALSE	FALSE	FALSE
ENSSSCG00000007501	BMP7	17	-	57584952	57676359	-0.122216	0.118994	0.1247	FALSE	FALSE	FALSE	FALSE
ENSSSCG00000008675	LETM1	8	-	898181	928019	0.121839	0.120145	0.1247	FALSE	FALSE	FALSE	FALSE
ENSSSCG00000004779	PLCB2	1	+	131004874	131028162	0.12183	0.120172	0.1247	FALSE	FALSE	FALSE	FALSE
ENSSSCG00000006038	ZFPM2	4	-	31606774	32094207	-0.120924	0.122977	0.125	FALSE	FALSE	FALSE	FALSE
ENSSSCG00000000217	RACGAP1	5	+	15894309	15944886	0.120583	0.124045	0.1251	FALSE	FALSE	FALSE	FALSE
ENSSSCG00000004912	SEC11C	1	-	161754856	161769526	0.122477	0.118202	0.1255	FALSE	FALSE	FALSE	FALSE
ENSSSCG00000027207	GPATCH2	10	-	7615592	7797378	0.121919	0.119902	0.1255	FALSE	FALSE	FALSE	FALSE
ENSSSCG00000001770	CTSH	7	-	48083572	48106074	0.119676	0.126918	0.1257	FALSE	TRUE	TRUE	FALSE
ENSSSCG00000037105	EVL	7	+	120911353	121060837	-0.11949	0.127515	0.1259	FALSE	FALSE	FALSE	FALSE
ENSSSCG00000005338	RECK	1	+	236821390	236898276	-0.121146	0.122283	0.1262	FALSE	FALSE	FALSE	FALSE
ENSSSCG00000022592	FIBIN	2	-	33330458	33331093	-0.119457	0.127619	0.1264	FALSE	FALSE	FALSE	FALSE
ENSSSCG00000001457	SLA-DQB1	7	-	24939676	24977270	-0.121883	0.12001	0.1265	FALSE	TRUE	TRUE	FALSE
ENSSSCG00000033920	CTU2	6	-	962405	977008	0.120388	0.124656	0.1265	FALSE	FALSE	TRUE	FALSE
ENSSSCG00000040182	RHBDD2	3	-	10296284	10309531	0.120115	0.12552	0.1267	FALSE	FALSE	FALSE	FALSE
ENSSSCG00000040352	DUS1L	12	+	946056	951776	0.119685	0.126888	0.1267	FALSE	FALSE	TRUE	FALSE
ENSSSCG00000016173	ATIC	15	+	117617502	117649108	-0.119927	0.126118	0.127	FALSE	TRUE	FALSE	FALSE
ENSSSCG00000033883	ENSSSCG00000033883	12	+	3728713	3734487	0.121434	0.121392	0.1271	FALSE	TRUE	TRUE	FALSE
ENSSSCG00000031997	ENSSSCG00000031997	8	+	51576485	51579375	-0.119943	0.126067	0.1271	FALSE	FALSE	FALSE	TRUE
ENSSSCG00000035601	HAS3	6	-	17844974	17856082	-0.121392	0.121522	0.1272	FALSE	FALSE	FALSE	FALSE
ENSSSCG00000001394	ENSSSCG00000001394	7	+	23596301	23609638	-0.120162	0.125371	0.1273	FALSE	FALSE	FALSE	FALSE
ENSSSCG00000025245	ARMC5	3	-	17100897	17108981	0.120115	0.125519	0.1273	FALSE	FALSE	FALSE	FALSE
ENSSSCG00000013391	ENSSSCG00000013391	2	+	44740145	44757440	0.119784	0.126574	0.1273	FALSE	FALSE	FALSE	FALSE
ENSSSCG00000032960	MANEAL	6	+	93821734	93829456	-0.121807	0.120244	0.1276	FALSE	TRUE	FALSE	FALSE
ENSSSCG00000001692	MRPS18A	7	-	38641030	38657080	0.121575	0.120957	0.1276	FALSE	FALSE	FALSE	FALSE
ENSSSCG00000040317	SOD2	1	+	7679352	7691724	0.120167	0.125355	0.1277	FALSE	TRUE	TRUE	FALSE
ENSSSCG00000040143	SNORA58	4	-	95481115	95481250	0.119308	0.1281	0.1277	FALSE	FALSE	FALSE	FALSE
ENSSSCG00000006239	UBXN2B	4	-	74404560	74438051	-0.120036	0.12577	0.1279	FALSE	FALSE	FALSE	FALSE
ENSSSCG00000038370	UQCC3	2	-	9074784	9078539	0.120471	0.124396	0.1283	FALSE	TRUE	TRUE	FALSE
ENSSSCG00000008621	NBAS	3	+	121882794	122242213	-0.119597	0.127172	0.1283	FALSE	FALSE	FALSE	FALSE
ENSSSCG00000002931	ZNF565	6	-	45543133	45577294	-0.121033	0.122636	0.1284	FALSE	FALSE	FALSE	TRUE
ENSSSCG00000031686	FAM104A	12	+	7727731	7748893	0.120845	0.123223	0.1284	FALSE	FALSE	FALSE	FALSE
ENSSSCG00000021204	HOXA10	18	+	45393945	45402617	-0.118597	0.130403	0.1285	FALSE	TRUE	FALSE	FALSE
ENSSSCG00000010996	BAG1	10	+	33227510	33241665	0.119723	0.126767	0.1288	FALSE	FALSE	TRUE	FALSE
ENSSSCG00000000908	ENSSSCG00000000908	5	+	89702682	89707784	0.119302	0.128119	0.1288	FALSE	FALSE	FALSE	FALSE
ENSSSCG00000016453	TCAF1	18	+	6475398	6623197	-0.119788	0.12656	0.1289	FALSE	TRUE	FALSE	FALSE
ENSSSCG00000037137	GPR31	1	+	2003172	2008112	-0.120955	0.122878	0.129	FALSE	TRUE	FALSE	FALSE
ENSSSCG00000001479	HMGCLL1	7	+	25596716	25783612	-0.12036	0.124746	0.129	FALSE	FALSE	FALSE	FALSE
ENSSSCG00000012979	RNASEH2C	2	+	6563091	6564274	0.119849	0.126364	0.1291	FALSE	FALSE	TRUE	FALSE
ENSSSCG00000011548	BRPF1	13	+	66021325	66037445	-0.117562	0.133817	0.1293	FALSE	FALSE	FALSE	FALSE
ENSSSCG00000030294	ZNF398	9	-	109171634	109214956	-0.118901	0.129416	0.1295	FALSE	FALSE	FALSE	FALSE
ENSSSCG00000003805	PDE4B	6	-	146166328	146373149	-0.118031	0.132263	0.1295	FALSE	FALSE	TRUE	FALSE
ENSSSCG00000037341	ENSSSCG00000037341	6	-	166666145	166701723	0.121028	0.122653	0.1296	FALSE	FALSE	FALSE	FALSE
ENSSSCG00000022815	PYGB	17	+	30941752	30997872	-0.120886	0.123094	0.1296	FALSE	FALSE	FALSE	FALSE
ENSSSCG00000033453	BST2	2	+	60305256	60309728	-0.118548	0.130564	0.13	FALSE	FALSE	TRUE	FALSE
ENSSSCG00000039712	ENSSSCG00000039712	3	+	21606866	21619559	0.118411	0.131012	0.13	FALSE	FALSE	TRUE	FALSE
ENSSSCG00000036988	ENSSSCG00000036988	7	+	1980292	1988746	0.119491	0.127512	0.1301	FALSE	FALSE	TRUE	FALSE
ENSSSCG00000003565	NR0B2	6	+	84225238	84229681	0.11926	0.128255	0.1303	FALSE	FALSE	FALSE	FALSE
ENSSSCG00000032315	XRCC2	18	+	4808467	4835802	0.118642	0.130258	0.1304	FALSE	TRUE	FALSE	FALSE
ENSSSCG00000000275	MAP3K12	5	-	18696607	18717199	-0.118429	0.130955	0.1305	FALSE	FALSE	FALSE	FALSE
ENSSSCG00000035628	CCDC115	15	+	31974932	31980007	0.11898	0.129158	0.1307	FALSE	TRUE	FALSE	FALSE
ENSSSCG00000004480	COX7A2	1	+	90696751	90703485	0.117155	0.135179	0.1307	FALSE	FALSE	FALSE	FALSE
ENSSSCG00000032693	MAPK12	5	+	429603	439617	-0.120738	0.123557	0.131	FALSE	FALSE	TRUE	FALSE
ENSSSCG00000023280	SULT2B1	6	+	53928204	53963502	0.119521	0.127413	0.131	FALSE	FALSE	FALSE	FALSE
ENSSSCG00000021494	CDC25A	AEMK02000297.1	+	102619	133416	-0.118114	0.131989	0.131	FALSE	FALSE	FALSE	FALSE
ENSSSCG00000032141	ENSSSCG00000032141	1	-	123448516	123462706	0.119421	0.127735	0.1312	FALSE	FALSE	TRUE	FALSE
ENSSSCG00000004701	CATSPER2	1	+	127814797	127830785	0.119824	0.126444	0.1313	FALSE	FALSE	FALSE	FALSE
ENSSSCG00000032978	ENSSSCG00000032978	6	+	56998692	57024232	-0.119555	0.127305	0.1313	FALSE	FALSE	FALSE	FALSE
ENSSSCG00000011023	ZNF438	10	-	41574147	41773616	-0.117463	0.134148	0.1313	FALSE	FALSE	FALSE	FALSE
ENSSSCG00000002496	GLRX5	7	+	116787341	116797488	0.119657	0.126977	0.1314	FALSE	FALSE	FALSE	FALSE
ENSSSCG00000013299	APIP	2	+	26099594	26115269	-0.118542	0.130584	0.1314	FALSE	TRUE	TRUE	FALSE
ENSSSCG00000010647	ADRB1	14	+	124400189	124401739	0.117874	0.132782	0.1314	FALSE	FALSE	FALSE	FALSE
ENSSSCG00000013314	QSER1	2	-	27955398	28043478	-0.119704	0.126827	0.1315	FALSE	FALSE	FALSE	FALSE
ENSSSCG00000013448	MKNK2	2	+	76497190	76522877	0.117918	0.132635	0.1315	FALSE	FALSE	TRUE	FALSE
ENSSSCG00000001765	ADAMTS7	7	-	47929033	47994484	0.118567	0.130503	0.1316	FALSE	FALSE	FALSE	FALSE
ENSSSCG00000039261	WSCD2	14	-	42487420	42584388	-0.11749	0.134057	0.1316	FALSE	FALSE	FALSE	FALSE
ENSSSCG00000010350	RGR	14	+	85485171	85496381	0.118245	0.131558	0.1317	FALSE	FALSE	FALSE	FALSE
ENSSSCG00000025571	POLR2G	2	-	9004015	9008491	0.119594	0.12718	0.1318	FALSE	TRUE	FALSE	FALSE
ENSSSCG00000014264	ENSSSCG00000014264	2	-	133469575	133475492	0.117958	0.132503	0.1321	FALSE	FALSE	TRUE	FALSE
ENSSSCG00000038329	PIGK	6	+	136057959	136176334	0.117903	0.132685	0.1326	FALSE	FALSE	TRUE	FALSE
ENSSSCG00000002035	C14orf119	7	-	75947771	75951806	-0.119281	0.128187	0.1327	FALSE	FALSE	FALSE	TRUE
ENSSSCG00000017705	CCL5	12	+	39648598	39659121	-0.119101	0.128767	0.1328	FALSE	FALSE	FALSE	FALSE
ENSSSCG00000040110	ENSSSCG00000040110	12	+	25336326	25341335	-0.118185	0.131754	0.1329	FALSE	TRUE	FALSE	FALSE
ENSSSCG00000009488	SLITRK5	11	+	57796629	57800854	-0.119106	0.128751	0.133	FALSE	FALSE	FALSE	FALSE
ENSSSCG00000035618	PGAM5	14	-	22773144	22798022	0.117808	0.132999	0.133	FALSE	FALSE	FALSE	FALSE
ENSSSCG00000010929	CYB5R1	10	-	24923837	24931688	0.117365	0.134475	0.1331	FALSE	FALSE	TRUE	FALSE
ENSSSCG00000008101	FBLN7	3	-	44214590	44267110	0.117147	0.135204	0.1332	FALSE	FALSE	FALSE	FALSE
ENSSSCG00000027072	ATPIF1	6	+	85307175	85309221	0.119406	0.127783	0.1334	FALSE	FALSE	FALSE	FALSE
ENSSSCG00000014371	ENSSSCG00000014371	2	-	142359006	142361131	0.119354	0.127952	0.1334	FALSE	FALSE	TRUE	FALSE
ENSSSCG00000030295	ENSSSCG00000030295	6	+	28469269	28489005	0.119541	0.127351	0.1335	FALSE	FALSE	TRUE	FALSE
ENSSSCG00000011106	CREM	10	+	57829543	57895765	0.118431	0.130947	0.1335	FALSE	FALSE	FALSE	FALSE
ENSSSCG00000024907	SDHAF1	6	+	45375288	45377965	0.119925	0.126123	0.1336	FALSE	FALSE	FALSE	FALSE
ENSSSCG00000026446	ENSSSCG00000026446	3	+	72190913	72197235	0.119562	0.127282	0.1336	FALSE	TRUE	TRUE	FALSE
ENSSSCG00000007022	ANK1	17	-	10751646	10985250	0.11986	0.126329	0.1337	FALSE	FALSE	TRUE	FALSE
ENSSSCG00000037567	ENSSSCG00000037567	3	+	10038386	10039549	0.118282	0.131435	0.1337	FALSE	FALSE	TRUE	FALSE
ENSSSCG00000001405	LTB	7	-	23687548	23706738	-0.117424	0.134279	0.1337	FALSE	FALSE	FALSE	FALSE
ENSSSCG00000021129	PFKM	5	+	78475468	78526997	-0.116725	0.136626	0.1337	FALSE	FALSE	TRUE	FALSE
ENSSSCG00000012520	BHLHB9	X	+	83811749	83911568	-0.115766	0.139902	0.1337	FALSE	FALSE	FALSE	FALSE
ENSSSCG00000023593	AFF1	8	-	131728873	131912683	-0.120129	0.125475	0.1338	FALSE	FALSE	TRUE	FALSE
ENSSSCG00000010772	ADAM8	14	-	141221178	141232306	0.117102	0.135355	0.1338	FALSE	FALSE	FALSE	FALSE
ENSSSCG00000025661	TBRG1	9	+	51865333	51878432	0.119476	0.127559	0.1339	FALSE	FALSE	FALSE	FALSE
ENSSSCG00000006781	CTTNBP2NL	4	-	107956714	108013647	-0.117852	0.132853	0.1339	FALSE	FALSE	FALSE	FALSE
ENSSSCG00000029160	ENSSSCG00000029160	7	+	23915072	23929754	0.117776	0.133105	0.134	FALSE	FALSE	TRUE	FALSE
ENSSSCG00000022891	MYMK	1	-	273101530	273111645	0.118273	0.131465	0.1341	FALSE	TRUE	FALSE	FALSE
ENSSSCG00000025589	SMIM26	17	+	26804739	26807074	0.119592	0.127187	0.1342	FALSE	FALSE	FALSE	FALSE
ENSSSCG00000018746	SNORD2	13	+	124584327	124584395	0.118672	0.130159	0.1343	FALSE	FALSE	FALSE	FALSE
ENSSSCG00000029347	ENSSSCG00000029347	2	-	66394261	66453357	-0.116643	0.136905	0.1344	FALSE	FALSE	FALSE	FALSE
ENSSSCG00000000528	PKP2	5	+	41424795	41509779	-0.119641	0.127029	0.1345	FALSE	FALSE	FALSE	FALSE
ENSSSCG00000000363	GDF11	5	+	21191190	21201804	-0.119151	0.128606	0.1347	FALSE	FALSE	FALSE	FALSE
ENSSSCG00000010308	CHCHD1	14	+	76507317	76509235	0.118897	0.129428	0.1349	FALSE	FALSE	FALSE	FALSE
ENSSSCG00000017415	TTC25	12	-	20767012	20791510	0.118539	0.130595	0.1349	FALSE	FALSE	FALSE	FALSE
ENSSSCG00000033620	ENSSSCG00000033620	12	-	1192134	1197275	0.119828	0.126432	0.135	FALSE	FALSE	FALSE	TRUE
ENSSSCG00000034151	RNPEP	10	+	24218347	24236099	0.118923	0.129342	0.135	FALSE	FALSE	FALSE	FALSE
ENSSSCG00000009217	PKD2	8	-	131002967	131058940	-0.118623	0.130321	0.135	FALSE	FALSE	FALSE	FALSE
ENSSSCG00000040919	RTN4RL2	2	-	13441110	13459021	-0.117997	0.132374	0.135	FALSE	FALSE	FALSE	FALSE
ENSSSCG00000009176	ENSSSCG00000009176	8	+	120625943	120642625	0.118793	0.129766	0.1354	FALSE	FALSE	FALSE	FALSE
ENSSSCG00000022131	KCTD6	13	+	40210730	40221774	-0.117043	0.135554	0.1356	FALSE	FALSE	FALSE	FALSE
ENSSSCG00000038099	ENSSSCG00000038099	14	-	39844256	39846874	-0.118493	0.130743	0.1358	FALSE	FALSE	FALSE	FALSE
ENSSSCG00000009150	HADH	8	-	113949279	114005687	0.117348	0.134531	0.1359	FALSE	FALSE	TRUE	FALSE
ENSSSCG00000038487	TMPO	5	-	85315290	85346639	-0.119176	0.128526	0.1361	FALSE	FALSE	TRUE	FALSE
ENSSSCG00000004070	SCAF8	1	-	11929991	12146676	-0.117855	0.132846	0.1361	FALSE	FALSE	FALSE	FALSE
ENSSSCG00000035600	DNAJC12	14	-	71001889	71050285	0.117377	0.134433	0.1361	FALSE	FALSE	FALSE	FALSE
ENSSSCG00000012160	SH3KBP1	X	-	15883748	16224437	0.116669	0.136817	0.1361	FALSE	FALSE	FALSE	FALSE
ENSSSCG00000005777	TXNL4A	6	-	127954766	127991170	0.11858	0.13046	0.1363	FALSE	TRUE	FALSE	FALSE
ENSSSCG00000022925	ENSSSCG00000022925	5	-	62963640	63041739	-0.116406	0.13771	0.1366	FALSE	FALSE	FALSE	FALSE
ENSSSCG00000011000	DNAJA1	10	-	33430985	33445584	0.114983	0.14262	0.1366	FALSE	FALSE	FALSE	FALSE
ENSSSCG00000018712	ssc-mir-339-1	3	-	666918	666997	-0.117885	0.132746	0.1367	FALSE	FALSE	FALSE	FALSE
ENSSSCG00000034335	ENSSSCG00000034335	AEMK02000452.1	-	393824	452229	0.116983	0.135758	0.1368	FALSE	FALSE	FALSE	FALSE
ENSSSCG00000015196	SIAE	9	-	51879224	51919239	0.1198	0.126523	0.1369	FALSE	TRUE	FALSE	FALSE
ENSSSCG00000017885	SMTNL2	12	-	50581126	50603145	0.11873	0.129972	0.1369	FALSE	FALSE	TRUE	FALSE
ENSSSCG00000016261	SP110	15	-	131169917	131226714	-0.118486	0.130769	0.137	FALSE	FALSE	FALSE	FALSE
ENSSSCG00000015036	DIXDC1	9	+	39666743	39731734	0.118783	0.129799	0.1371	FALSE	FALSE	FALSE	FALSE
ENSSSCG00000004281	KCNQ5	1	+	52732775	52939688	-0.117889	0.132733	0.1371	FALSE	TRUE	FALSE	FALSE
ENSSSCG00000038399	ENSSSCG00000038399	13	-	189279215	189290229	0.116496	0.137404	0.1372	FALSE	TRUE	TRUE	FALSE
ENSSSCG00000036411	ACOT13	7	+	19502552	19519820	0.118552	0.13055	0.1373	FALSE	TRUE	TRUE	FALSE
ENSSSCG00000025836	SULT1C4	3	-	47761850	47777174	-0.117808	0.133	0.1373	FALSE	FALSE	TRUE	FALSE
ENSSSCG00000009789	HCAR1	14	+	30105257	30108165	0.116854	0.136193	0.1373	FALSE	FALSE	FALSE	FALSE
ENSSSCG00000040943	DCTN5	3	-	22559182	22586802	0.117649	0.133527	0.1374	FALSE	FALSE	FALSE	TRUE
ENSSSCG00000003268	TSEN34	6	-	55927308	55939493	0.118569	0.130497	0.1375	FALSE	TRUE	FALSE	FALSE
ENSSSCG00000010732	FAM53B	14	-	134002228	134154604	-0.117784	0.133081	0.1375	FALSE	FALSE	TRUE	FALSE
ENSSSCG00000037387	UBL4A	X	-	125002890	125009749	0.118448	0.130892	0.1376	FALSE	FALSE	FALSE	TRUE
ENSSSCG00000015880	TANC1	15	+	65920192	66203512	-0.117324	0.134613	0.1377	FALSE	FALSE	FALSE	FALSE
ENSSSCG00000009457	DACH1	11	-	43764271	44188352	-0.115613	0.14043	0.1377	FALSE	TRUE	FALSE	FALSE
ENSSSCG00000017114	NDUFS6	16	-	78993913	79000006	0.118679	0.130137	0.1378	FALSE	FALSE	TRUE	FALSE
ENSSSCG00000000111	BAIAP2L2	5	+	9778727	9799703	0.117583	0.133747	0.1378	FALSE	FALSE	FALSE	FALSE
ENSSSCG00000035839	TOP3A	12	+	60443679	60468964	0.117512	0.133984	0.1378	FALSE	FALSE	FALSE	FALSE
ENSSSCG00000000062	CSDC2	5	-	6976277	6988352	-0.117478	0.134097	0.1378	FALSE	FALSE	FALSE	FALSE
ENSSSCG00000012591	AMOT	X	-	92581998	92647857	-0.116472	0.137485	0.1378	FALSE	FALSE	TRUE	FALSE
ENSSSCG00000023105	NET1	10	-	65428013	65461594	-0.117664	0.133479	0.138	FALSE	FALSE	TRUE	FALSE
ENSSSCG00000002759	ENSSSCG00000002759	6	+	17645552	17656489	0.116643	0.136906	0.138	FALSE	FALSE	FALSE	FALSE
ENSSSCG00000017198	ACOX1	12	+	5450862	5481909	0.117604	0.133678	0.1381	FALSE	FALSE	TRUE	FALSE
ENSSSCG00000003439	DHRS3	6	-	72556234	72599238	0.117157	0.135171	0.1382	FALSE	FALSE	TRUE	FALSE
ENSSSCG00000008111	NPHP1	3	-	46316867	46377276	-0.117867	0.132806	0.1383	FALSE	FALSE	FALSE	FALSE
ENSSSCG00000015833	TTI2	AEMK02000697.1	-	136027	147798	0.116077	0.138833	0.1383	FALSE	FALSE	FALSE	FALSE
ENSSSCG00000037094	ssc-mir-9810	4	+	83070363	83070457	0.117558	0.13383	0.1384	FALSE	FALSE	FALSE	FALSE
ENSSSCG00000000975	PANX2	5	-	497040	505979	0.11692	0.135969	0.1384	FALSE	FALSE	FALSE	FALSE
ENSSSCG00000026733	HIPK2	18	+	9940157	10134790	-0.117876	0.132776	0.1389	FALSE	FALSE	FALSE	FALSE
ENSSSCG00000020945	SMDT1	5	-	6568080	6571275	0.117753	0.133181	0.139	FALSE	TRUE	TRUE	FALSE
ENSSSCG00000000857	IGF1	5	+	81776422	81848048	-0.116367	0.137844	0.1392	FALSE	FALSE	FALSE	FALSE
ENSSSCG00000002307	ERH	7	-	93068184	93083937	0.115673	0.140224	0.1392	FALSE	FALSE	FALSE	FALSE
ENSSSCG00000001888	RPP25	7	+	58608543	58610078	0.117099	0.135368	0.1393	FALSE	FALSE	FALSE	FALSE
ENSSSCG00000009400	RCBTB2	11	+	19106363	19183708	-0.115165	0.141986	0.1393	FALSE	FALSE	FALSE	FALSE
ENSSSCG00000014965	ENDOD1	9	+	27134053	27163255	-0.11638	0.137798	0.1394	FALSE	FALSE	FALSE	FALSE
ENSSSCG00000014825	RELT	9	+	7833446	7849774	0.115787	0.139828	0.1394	FALSE	TRUE	FALSE	FALSE
ENSSSCG00000007715	ABHD11	3	-	11001148	11004560	0.115405	0.141149	0.1394	FALSE	FALSE	FALSE	FALSE
ENSSSCG00000006857	COL11A1	4	+	115638098	115840706	-0.115337	0.141387	0.1394	FALSE	FALSE	FALSE	FALSE
ENSSSCG00000001725	ENSSSCG00000001725	7	-	41640263	41729027	-0.114437	0.144538	0.1394	FALSE	FALSE	TRUE	FALSE
ENSSSCG00000039793	PATJ	6	-	150247296	150605912	0.116052	0.13892	0.1396	FALSE	FALSE	FALSE	FALSE
ENSSSCG00000021361	ZNF710	7	+	55482387	55654699	-0.116021	0.139026	0.1396	FALSE	TRUE	FALSE	FALSE
ENSSSCG00000038918	CTSF	2	+	5855035	5863424	-0.116046	0.138938	0.1398	FALSE	FALSE	TRUE	FALSE
ENSSSCG00000009446	PCDH17	11	+	30511295	30611728	-0.116845	0.136221	0.1399	FALSE	FALSE	FALSE	FALSE
ENSSSCG00000029460	RND2	12	-	19862836	19870159	0.117166	0.135141	0.14	FALSE	FALSE	FALSE	FALSE
ENSSSCG00000002145	TTC5	7	+	78578232	78599162	-0.11743	0.134257	0.1401	FALSE	FALSE	FALSE	FALSE
ENSSSCG00000013311	KIAA1549L	2	-	27238425	27559624	-0.116399	0.137733	0.1401	FALSE	FALSE	FALSE	FALSE
ENSSSCG00000013615	ECSIT	2	-	70136781	70170705	0.115022	0.142485	0.1401	FALSE	FALSE	FALSE	FALSE
ENSSSCG00000008119	KCNIP3	3	-	45906679	46000333	0.117636	0.133572	0.1402	FALSE	FALSE	FALSE	FALSE
ENSSSCG00000017364	C17orf53	12	-	19044562	19077844	-0.115428	0.141069	0.1404	FALSE	TRUE	FALSE	FALSE
ENSSSCG00000005723	NTNG2	1	+	272012311	272081404	0.116657	0.136858	0.1405	FALSE	TRUE	FALSE	FALSE
ENSSSCG00000009276	XPO4	11	-	1105047	1208182	0.115225	0.141774	0.1405	FALSE	FALSE	FALSE	FALSE
ENSSSCG00000037354	MMACHC	6	-	165860785	165865690	0.115409	0.141135	0.1408	FALSE	TRUE	TRUE	FALSE
ENSSSCG00000036342	ENSSSCG00000036342	2	+	64298168	64369886	-0.116398	0.137737	0.1409	FALSE	TRUE	FALSE	FALSE
ENSSSCG00000022866	NXF1	2	+	8937778	8981986	0.115895	0.139458	0.1409	FALSE	FALSE	FALSE	TRUE
ENSSSCG00000020864	VDR	5	-	78203846	78267321	0.116676	0.136793	0.1411	FALSE	TRUE	FALSE	FALSE
ENSSSCG00000002016	THTPA	7	-	75545973	75552904	-0.116588	0.137091	0.1411	FALSE	FALSE	FALSE	TRUE
ENSSSCG00000020686	SDHA	16	-	79838154	79906500	0.116085	0.138806	0.1412	FALSE	FALSE	FALSE	FALSE
ENSSSCG00000004291	NT5E	1	+	54400789	54450181	0.116754	0.136531	0.1414	FALSE	FALSE	FALSE	FALSE
ENSSSCG00000011456	CHDH	13	-	35910687	35948230	-0.115361	0.141303	0.1414	FALSE	FALSE	FALSE	FALSE
ENSSSCG00000011894	POPDC2	13	+	140601428	140621938	0.116089	0.138793	0.1415	FALSE	FALSE	FALSE	FALSE
ENSSSCG00000007795	ENSSSCG00000007795	3	+	17886890	17900986	0.115641	0.140332	0.1415	FALSE	FALSE	FALSE	FALSE
ENSSSCG00000007709	TBL2	3	-	10850348	10892404	0.115338	0.141384	0.1416	FALSE	FALSE	FALSE	FALSE
ENSSSCG00000010923	UBE2T	10	-	24451903	24459084	0.114166	0.145499	0.1416	FALSE	FALSE	FALSE	FALSE
ENSSSCG00000024687	FANCA	6	+	253207	300152	-0.1167	0.136713	0.1417	FALSE	FALSE	FALSE	FALSE
ENSSSCG00000018023	COX10	12	+	58011817	58168405	0.115327	0.14142	0.1418	FALSE	FALSE	TRUE	FALSE
ENSSSCG00000006816	AHCYL1	4	-	110090900	110132955	-0.117076	0.135443	0.1419	FALSE	FALSE	FALSE	FALSE
ENSSSCG00000016287	CHRND	15	+	133040370	133047828	-0.11614	0.138617	0.1419	FALSE	FALSE	FALSE	FALSE
ENSSSCG00000000456	SLC16A7	5	+	24712656	24877213	0.117894	0.132715	0.1422	FALSE	FALSE	FALSE	FALSE
ENSSSCG00000011353	PFKFB4	13	-	31212562	31259749	0.114037	0.145955	0.1422	FALSE	TRUE	FALSE	FALSE
ENSSSCG00000023229	ETV5	13	-	123873348	123930339	-0.115813	0.13974	0.1423	FALSE	FALSE	FALSE	FALSE
ENSSSCG00000004898	TNFRSF11A	1	-	159127819	159188088	-0.114828	0.143161	0.1423	FALSE	FALSE	FALSE	FALSE
ENSSSCG00000011968	NIT2	13	-	158630913	158653147	0.116865	0.136155	0.1424	FALSE	TRUE	FALSE	FALSE
ENSSSCG00000008125	NCAPH	3	-	46847900	46892908	0.116427	0.137639	0.1427	FALSE	FALSE	FALSE	FALSE
ENSSSCG00000030358	SARM1	12	+	44655811	44675237	-0.115871	0.139542	0.1427	FALSE	FALSE	FALSE	FALSE
ENSSSCG00000029708	SLC25A38	13	+	24030582	24048175	-0.114113	0.145686	0.1427	FALSE	FALSE	FALSE	FALSE
ENSSSCG00000010451	IFIT2	14	+	101193078	101206684	-0.116909	0.136006	0.1428	FALSE	FALSE	FALSE	FALSE
ENSSSCG00000012963	SART1	2	-	6354908	6373325	-0.115233	0.141747	0.1431	FALSE	FALSE	TRUE	FALSE
ENSSSCG00000013105	CCDC86	2	-	10895263	10906208	0.114433	0.144552	0.1431	FALSE	FALSE	FALSE	TRUE
ENSSSCG00000013593	CCL25	2	-	71175070	71206950	0.115153	0.142028	0.1432	FALSE	FALSE	FALSE	FALSE
ENSSSCG00000010097	LZTR1	14	+	50570143	50591884	0.115062	0.142345	0.1432	FALSE	FALSE	FALSE	FALSE
ENSSSCG00000021991	NDUFV3	13	+	206111353	206127738	0.115448	0.141	0.1435	FALSE	FALSE	TRUE	FALSE
ENSSSCG00000017335	HEXIM2	12	-	18251428	18258295	0.114404	0.144654	0.1435	FALSE	TRUE	FALSE	FALSE
ENSSSCG00000025842	SPAG8	1	-	236527412	236534451	0.115739	0.139996	0.1436	FALSE	FALSE	TRUE	FALSE
ENSSSCG00000012978	AP5B1	2	+	6538246	6551209	0.114117	0.14567	0.1436	FALSE	FALSE	TRUE	FALSE
ENSSSCG00000027935	FHOD3	6	+	120036818	120586816	-0.115907	0.139418	0.1438	FALSE	FALSE	TRUE	FALSE
ENSSSCG00000034873	KRBA1	18	+	55747190	55762963	0.114205	0.145359	0.1441	FALSE	FALSE	FALSE	FALSE
ENSSSCG00000008230	ATOH8	3	-	58964549	59001145	0.113775	0.146893	0.1441	FALSE	FALSE	FALSE	FALSE
ENSSSCG00000022230	CD9	5	-	64420179	64459820	0.115746	0.139972	0.1443	FALSE	FALSE	TRUE	FALSE
ENSSSCG00000014820	FCHSD2	9	-	7366522	7619926	0.115477	0.140902	0.1444	FALSE	FALSE	FALSE	FALSE
ENSSSCG00000005301	FAM214B	1	-	235895615	235907128	0.114535	0.144192	0.1444	FALSE	FALSE	FALSE	FALSE
ENSSSCG00000008232	RNF181	3	-	59172395	59174215	0.114489	0.144356	0.1445	FALSE	FALSE	FALSE	FALSE
ENSSSCG00000009139	PLA2G12A	8	+	112483322	112512514	0.113895	0.146462	0.1445	FALSE	FALSE	TRUE	FALSE
ENSSSCG00000001838	POLG	7	-	54889156	54906876	0.115752	0.139949	0.1446	FALSE	FALSE	FALSE	FALSE
ENSSSCG00000033051	POLE	14	+	22798183	22853547	0.116086	0.138801	0.1448	FALSE	FALSE	FALSE	TRUE
ENSSSCG00000021652	LSM8	18	-	28124114	28130359	0.11414	0.145589	0.1448	FALSE	FALSE	FALSE	FALSE
ENSSSCG00000014171	ERAP1	2	-	103380001	103408759	-0.114085	0.145785	0.1448	FALSE	TRUE	FALSE	FALSE
ENSSSCG00000003876	CDKN2C	6	-	161160290	161166686	0.113949	0.14627	0.145	FALSE	FALSE	FALSE	FALSE
ENSSSCG00000040673	TMEM140	18	-	14133380	14148618	0.115033	0.142446	0.1452	FALSE	FALSE	TRUE	FALSE
ENSSSCG00000035829	KMT5C	6	+	59517098	59524550	0.114098	0.145739	0.1452	FALSE	FALSE	FALSE	FALSE
ENSSSCG00000006625	RFX5	4	+	97902371	97908676	-0.113846	0.146637	0.1453	FALSE	FALSE	FALSE	FALSE
ENSSSCG00000003262	TFPT	6	+	56011379	56021249	0.111935	0.153581	0.1453	FALSE	FALSE	TRUE	FALSE
ENSSSCG00000009959	ASPHD2	14	+	44009810	44093239	-0.114797	0.14327	0.1454	FALSE	FALSE	FALSE	TRUE
ENSSSCG00000033943	ENSSSCG00000033943	18	+	45953756	45981843	0.113228	0.148856	0.1454	FALSE	FALSE	FALSE	FALSE
ENSSSCG00000027646	TIPARP	13	+	96496405	96525731	-0.11415	0.145554	0.1455	FALSE	FALSE	FALSE	FALSE
ENSSSCG00000007955	CLUAP1	3	-	38713739	38753813	0.115325	0.141428	0.1456	FALSE	FALSE	FALSE	FALSE
ENSSSCG00000004101	LRP11	1	+	16138873	16198970	0.116819	0.136311	0.1457	FALSE	FALSE	FALSE	FALSE
ENSSSCG00000012519	ENSSSCG00000012519	X	+	83765319	83810084	-0.11504	0.142421	0.1459	FALSE	FALSE	FALSE	FALSE
ENSSSCG00000040386	GINS2	6	+	3218662	3250361	0.114498	0.144323	0.1459	FALSE	FALSE	FALSE	FALSE
ENSSSCG00000027491	ENSSSCG00000027491	18	+	51220948	51310988	0.114443	0.144516	0.146	FALSE	TRUE	TRUE	FALSE
ENSSSCG00000034562	TMEM203	AEMK02000682.1	+	697997	699548	0.115601	0.140471	0.1461	FALSE	FALSE	FALSE	FALSE
ENSSSCG00000016448	KCNH2	18	+	6243524	6279111	0.113142	0.149169	0.1462	FALSE	TRUE	TRUE	FALSE
ENSSSCG00000022922	ENSSSCG00000022922	3	+	39779466	39779525	0.114142	0.145584	0.1464	FALSE	FALSE	FALSE	FALSE
ENSSSCG00000000370	DGKA	5	+	21331468	21356183	-0.113681	0.147228	0.1465	FALSE	FALSE	FALSE	TRUE
ENSSSCG00000001875	SNX33	7	-	57999449	58014441	-0.113521	0.147802	0.1465	FALSE	FALSE	FALSE	FALSE
ENSSSCG00000039905	C1orf109	6	-	93741012	93750598	0.115367	0.141281	0.1466	FALSE	TRUE	TRUE	FALSE
ENSSSCG00000008012	HAGH	3	+	40129381	40162928	0.114555	0.144122	0.1466	FALSE	FALSE	FALSE	FALSE
ENSSSCG00000010272	ADAMTS14	14	+	73538090	73653354	-0.11479	0.143295	0.1467	FALSE	FALSE	FALSE	FALSE
ENSSSCG00000005944	NDRG1	4	+	8014439	8071406	-0.113893	0.14647	0.147	FALSE	FALSE	FALSE	FALSE
ENSSSCG00000031764	ENSSSCG00000031764	2	-	73123203	73130027	-0.115439	0.141033	0.1472	FALSE	FALSE	FALSE	FALSE
ENSSSCG00000000691	COPS7A	5	-	63957064	63977556	0.113988	0.146129	0.1472	FALSE	FALSE	FALSE	FALSE
ENSSSCG00000039662	MRPL51	5	+	64166902	64168866	0.112413	0.151824	0.1475	FALSE	FALSE	TRUE	FALSE
ENSSSCG00000008796	RBM47	8	-	31507963	31690766	0.114875	0.142997	0.1476	FALSE	FALSE	FALSE	FALSE
ENSSSCG00000011973	COL8A1	13	-	159216142	159374718	-0.113036	0.149551	0.1476	FALSE	FALSE	FALSE	FALSE
ENSSSCG00000000093	DNAL4	5	+	9236625	9248726	-0.11521	0.141826	0.148	FALSE	TRUE	FALSE	FALSE
ENSSSCG00000022757	TIMM13	2	+	76146950	76148593	0.114286	0.145073	0.148	FALSE	FALSE	FALSE	FALSE
ENSSSCG00000037251	ENSSSCG00000037251	9	+	12278150	12305181	0.112688	0.150816	0.1485	FALSE	FALSE	FALSE	FALSE
ENSSSCG00000015212	FEZ1	9	-	52621179	52672660	-0.113653	0.147327	0.1486	FALSE	FALSE	FALSE	FALSE
ENSSSCG00000029066	ENSSSCG00000029066	10	+	68534517	68539280	0.113614	0.147468	0.1486	FALSE	TRUE	TRUE	FALSE
ENSSSCG00000040288	ARNT2	7	+	49259597	49450461	-0.114	0.146088	0.1487	FALSE	TRUE	FALSE	FALSE
ENSSSCG00000004148	CCDC28A	1	-	25645195	25663547	0.113283	0.148658	0.1487	FALSE	FALSE	FALSE	FALSE
ENSSSCG00000030361	PRKCZ	6	+	64073270	64159185	-0.113228	0.148857	0.1489	FALSE	FALSE	FALSE	FALSE
ENSSSCG00000005986	FAM83A	4	-	16168091	16185020	-0.112777	0.150491	0.1489	FALSE	FALSE	FALSE	FALSE
ENSSSCG00000005358	SHB	1	-	238680810	238826387	0.11265	0.150956	0.1489	FALSE	TRUE	FALSE	FALSE
ENSSSCG00000003211	NR1H2	6	+	55238579	55246688	0.113877	0.146527	0.1492	FALSE	FALSE	TRUE	FALSE
ENSSSCG00000002404	SPTLC2	7	-	100544478	100638978	-0.113837	0.14667	0.1492	FALSE	FALSE	FALSE	FALSE
ENSSSCG00000039926	ENSSSCG00000039926	Y	-	6512528	6524995	0.114915	0.142857	0.1493	FALSE	FALSE	FALSE	FALSE
ENSSSCG00000015973	ATP5G3	15	-	81090263	81094488	0.114432	0.144555	0.1493	FALSE	FALSE	FALSE	FALSE
ENSSSCG00000001201	ZKSCAN8	7	+	21981150	22000834	-0.113654	0.147326	0.1495	FALSE	FALSE	FALSE	FALSE
ENSSSCG00000004612	RAB27A	1	+	116532975	116606474	-0.113485	0.14793	0.1495	FALSE	FALSE	FALSE	FALSE
ENSSSCG00000000720	AKAP3	5	+	65788847	65840172	-0.114567	0.144079	0.1496	FALSE	FALSE	FALSE	FALSE
ENSSSCG00000000289	NFE2	5	-	19491260	19501810	-0.113988	0.14613	0.1496	FALSE	TRUE	FALSE	FALSE
ENSSSCG00000010698	FGFR2	14	-	131181713	131289414	-0.114435	0.144544	0.15	FALSE	FALSE	FALSE	FALSE
ENSSSCG00000022358	ENSSSCG00000022358	8	-	8942648	9125674	0.114136	0.145604	0.1501	FALSE	TRUE	TRUE	FALSE
ENSSSCG00000040608	AKR1B1	18	+	14734108	14756827	0.113866	0.146567	0.1502	FALSE	FALSE	TRUE	FALSE
ENSSSCG00000036509	RWDD3	4	-	122184310	122203100	-0.112934	0.149923	0.1502	FALSE	FALSE	FALSE	FALSE
ENSSSCG00000023160	ENSSSCG00000023160	7	-	30329550	30332051	0.113947	0.146277	0.1503	FALSE	FALSE	TRUE	FALSE
ENSSSCG00000035537	RUNX1	13	-	198371837	198635596	0.113671	0.147264	0.1504	FALSE	FALSE	FALSE	FALSE
ENSSSCG00000001863	TMEM266	7	+	56311522	56440679	-0.11393	0.146337	0.1505	FALSE	FALSE	FALSE	FALSE
ENSSSCG00000027530	TAF12	6	-	85619126	85643628	0.113024	0.149593	0.1505	FALSE	FALSE	FALSE	FALSE
ENSSSCG00000027093	FOLH1B	9	+	22903935	22961756	-0.112478	0.151584	0.1506	FALSE	TRUE	FALSE	FALSE
ENSSSCG00000013017	EHD1	2	+	7298672	7323016	0.114195	0.145394	0.1507	FALSE	FALSE	TRUE	FALSE
ENSSSCG00000014565	ENSSSCG00000014565	2	+	123430	154982	-0.113915	0.146392	0.1507	FALSE	FALSE	TRUE	FALSE
ENSSSCG00000000116	POLR2F	5	-	9904948	9917744	0.11286	0.150191	0.1507	FALSE	FALSE	FALSE	FALSE
ENSSSCG00000031730	ENSSSCG00000031730	6	-	96877429	96893434	0.112677	0.150859	0.1508	FALSE	FALSE	FALSE	FALSE
ENSSSCG00000037065	EMP2	3	+	32450510	32493247	-0.113711	0.147119	0.151	FALSE	TRUE	TRUE	FALSE
ENSSSCG00000016708	SKAP2	18	+	45562381	45791588	-0.113528	0.147777	0.151	FALSE	FALSE	FALSE	FALSE
ENSSSCG00000016194	USP37	15	-	120492554	120590235	-0.112302	0.15223	0.1512	FALSE	FALSE	FALSE	FALSE
ENSSSCG00000022401	AGTRAP	6	+	71825356	71836942	0.116153	0.138572	0.1513	FALSE	TRUE	FALSE	FALSE
ENSSSCG00000027550	PLCD1	13	-	22851854	22872843	0.114384	0.144727	0.1513	FALSE	TRUE	TRUE	FALSE
ENSSSCG00000022380	SH2D3A	2	+	72394263	72408011	0.113935	0.14632	0.1516	FALSE	FALSE	TRUE	FALSE
ENSSSCG00000038854	PSMF1	17	-	34098991	34164748	-0.113422	0.148156	0.1519	FALSE	TRUE	FALSE	FALSE
ENSSSCG00000001880	SIN3A	7	+	58172045	58246118	-0.113304	0.148584	0.1519	FALSE	FALSE	FALSE	FALSE
ENSSSCG00000002354	COQ6	7	+	97258674	97271302	0.112783	0.150471	0.1519	FALSE	TRUE	FALSE	FALSE
ENSSSCG00000025221	PAXIP1	18	+	3066854	3113753	-0.112876	0.150132	0.152	FALSE	TRUE	FALSE	FALSE
ENSSSCG00000025425	FUK	6	+	13471833	13493749	0.111212	0.156272	0.152	FALSE	FALSE	FALSE	FALSE
ENSSSCG00000008631	PQLC3	3	-	125494793	125507232	-0.113988	0.14613	0.1522	FALSE	FALSE	FALSE	FALSE
ENSSSCG00000010322	ZNF503	14	-	77924598	77928453	0.113786	0.146852	0.1522	FALSE	FALSE	FALSE	FALSE
ENSSSCG00000018005	MYH8	12	-	55135773	55166854	-0.110492	0.158989	0.1522	FALSE	TRUE	TRUE	FALSE
ENSSSCG00000013492	APBA3	2	+	74929342	74945290	0.113142	0.149169	0.1526	FALSE	FALSE	FALSE	FALSE
ENSSSCG00000011570	IRAK2	13	+	66350606	66416831	-0.113472	0.147976	0.1527	FALSE	FALSE	FALSE	FALSE
ENSSSCG00000004149	NHSL1	1	+	25736370	25988645	-0.113452	0.148048	0.1527	FALSE	FALSE	FALSE	FALSE
ENSSSCG00000015242	NFRKB	9	-	56616866	56656048	0.112264	0.15237	0.1527	FALSE	FALSE	FALSE	FALSE
ENSSSCG00000016750	YKT6	18	-	50960109	50971384	0.111964	0.153475	0.1527	FALSE	FALSE	TRUE	FALSE
ENSSSCG00000006472	CRABP2	4	+	93388092	93394155	-0.113568	0.147633	0.1528	FALSE	TRUE	FALSE	FALSE
ENSSSCG00000006926	GTF2B	4	+	127522819	127559597	0.113834	0.146682	0.1529	FALSE	TRUE	FALSE	FALSE
ENSSSCG00000006196	ENSSSCG00000006196	4	+	65439299	65508353	-0.113648	0.147346	0.1529	FALSE	FALSE	FALSE	FALSE
ENSSSCG00000000003	TTC38	5	-	3245883	3270814	-0.114094	0.145754	0.1532	FALSE	TRUE	FALSE	FALSE
ENSSSCG00000016291	GIGYF2	15	+	133180522	133311516	-0.112022	0.153263	0.1533	FALSE	TRUE	FALSE	FALSE
ENSSSCG00000030707	INPP5K	12	-	47717894	47738475	-0.112793	0.150434	0.1534	FALSE	FALSE	FALSE	FALSE
ENSSSCG00000005078	DAAM1	1	+	188335353	188511087	-0.11254	0.151357	0.1534	FALSE	FALSE	FALSE	FALSE
ENSSSCG00000004670	C15orf48	1	-	126304056	126307812	-0.112071	0.153081	0.1534	FALSE	FALSE	FALSE	FALSE
ENSSSCG00000012770	FAM58A	X	-	124361006	124369867	0.111892	0.153743	0.1534	FALSE	FALSE	FALSE	FALSE
ENSSSCG00000016665	BMPER	18	-	39417837	39663999	0.111008	0.157038	0.1534	FALSE	FALSE	FALSE	FALSE
ENSSSCG00000006538	CKS1B	4	-	94803397	94819597	0.114258	0.145173	0.1535	FALSE	TRUE	TRUE	FALSE
ENSSSCG00000012448	ITM2A	X	-	63427545	63437285	-0.112795	0.150428	0.1535	FALSE	FALSE	FALSE	FALSE
ENSSSCG00000017379	ETV4	12	+	19531603	19548300	-0.112831	0.150297	0.1537	FALSE	TRUE	FALSE	FALSE
ENSSSCG00000030888	FADD	2	-	3185891	3194845	0.112751	0.150587	0.1537	FALSE	FALSE	FALSE	FALSE
ENSSSCG00000031893	ENSSSCG00000031893	12	-	17429402	17448022	0.111819	0.154011	0.1539	FALSE	FALSE	TRUE	TRUE
ENSSSCG00000005480	ENSSSCG00000005480	1	+	254078730	254156331	-0.110829	0.157715	0.1539	FALSE	FALSE	FALSE	FALSE
ENSSSCG00000015131	GRIK4	9	+	47639923	48097870	0.112441	0.151719	0.1541	FALSE	FALSE	FALSE	FALSE
ENSSSCG00000007744	PHKG1	3	+	16822009	16834329	-0.111721	0.154376	0.1541	FALSE	TRUE	TRUE	FALSE
ENSSSCG00000004224	ENSSSCG00000004224	1	+	37640673	37660335	0.113375	0.148326	0.1542	FALSE	TRUE	FALSE	FALSE
ENSSSCG00000040648	CCL11	12	-	40738450	40782893	-0.111501	0.155192	0.1543	FALSE	FALSE	FALSE	FALSE
ENSSSCG00000010085	SDF2L1	14	-	50249610	50251642	0.111441	0.155419	0.1544	FALSE	FALSE	FALSE	FALSE
ENSSSCG00000008581	NCOA1	3	-	113996776	114250254	-0.111002	0.157061	0.1544	FALSE	FALSE	FALSE	FALSE
ENSSSCG00000012150	REPS2	X	+	13412128	13658900	0.111846	0.15391	0.1547	FALSE	FALSE	FALSE	FALSE
ENSSSCG00000011215	OXSM	13	+	12685933	12692146	0.111741	0.1543	0.1547	FALSE	TRUE	FALSE	FALSE
ENSSSCG00000009246	ENSSSCG00000009246	8	-	135775737	135802405	0.112151	0.152787	0.1549	FALSE	TRUE	FALSE	FALSE
ENSSSCG00000040265	UBFD1	3	-	22638842	22655573	0.113328	0.148497	0.1551	FALSE	FALSE	TRUE	FALSE
ENSSSCG00000014367	SLC35A4	2	+	142320952	142325434	0.114458	0.144463	0.1552	FALSE	FALSE	FALSE	FALSE
ENSSSCG00000011290	ENSSSCG00000011290	13	-	26278205	26286201	0.110577	0.158666	0.1553	FALSE	FALSE	FALSE	FALSE
ENSSSCG00000016949	TRAPPC13	16	+	44146292	44185340	0.110397	0.159348	0.1553	FALSE	FALSE	FALSE	FALSE
ENSSSCG00000011347	ENSSSCG00000011347	13	-	31048369	31054069	0.113744	0.147002	0.1556	FALSE	TRUE	FALSE	FALSE
ENSSSCG00000014007	FLT4	2	+	78091031	78113389	-0.11278	0.150482	0.1556	FALSE	FALSE	FALSE	FALSE
ENSSSCG00000035653	PGAP2	9	-	6291928	6319271	0.113143	0.149165	0.1557	FALSE	TRUE	FALSE	FALSE
ENSSSCG00000025174	WDFY1	15	-	125671820	125751842	-0.113555	0.14768	0.1558	FALSE	FALSE	TRUE	FALSE
ENSSSCG00000008459	THADA	3	+	96875589	97196315	-0.111303	0.155932	0.1558	FALSE	TRUE	FALSE	FALSE
ENSSSCG00000033089	ENSSSCG00000033089	9	+	2931482	2981019	-0.112701	0.150769	0.156	FALSE	FALSE	FALSE	TRUE
ENSSSCG00000026893	ENSSSCG00000026893	17	+	13383525	13393685	0.112662	0.15091	0.156	FALSE	FALSE	FALSE	FALSE
ENSSSCG00000007872	XYLT1	3	-	27164991	27492892	-0.110755	0.157992	0.156	FALSE	FALSE	FALSE	FALSE
ENSSSCG00000012895	ENSSSCG00000012895	2	+	4953624	4961385	0.113491	0.147911	0.1562	FALSE	TRUE	FALSE	FALSE
ENSSSCG00000013990	ENSSSCG00000013990	2	+	51247660	51257486	0.112861	0.150188	0.1562	FALSE	FALSE	FALSE	TRUE
ENSSSCG00000007115	THBD	17	-	30220162	30223499	-0.11333	0.148489	0.1564	FALSE	FALSE	FALSE	FALSE
ENSSSCG00000039659	TIMM10	2	+	13393236	13396439	0.112443	0.151714	0.1564	FALSE	FALSE	TRUE	FALSE
ENSSSCG00000011040	CACNB2	10	+	44560566	44885424	-0.111572	0.154928	0.1564	FALSE	TRUE	FALSE	FALSE
ENSSSCG00000013509	CHAF1A	2	-	74381075	74411659	0.112866	0.150168	0.1565	FALSE	FALSE	FALSE	FALSE
ENSSSCG00000034656	RTN4R	14	-	51576461	51603262	0.111829	0.153975	0.1565	FALSE	FALSE	FALSE	FALSE
ENSSSCG00000032849	MLPH	15	+	137173410	137219853	0.111813	0.154036	0.1565	FALSE	TRUE	FALSE	FALSE
ENSSSCG00000006535	PMVK	4	+	94861498	94873660	0.110744	0.158034	0.1565	FALSE	TRUE	FALSE	FALSE
ENSSSCG00000000276	TARBP2	5	+	18718158	18723839	0.110695	0.15822	0.1565	FALSE	FALSE	FALSE	FALSE
ENSSSCG00000008247	SUCLG1	3	+	60141707	60177770	0.114036	0.145959	0.1566	FALSE	FALSE	TRUE	TRUE
ENSSSCG00000021220	CKB	AEMK02000452.1	-	2070838	2074138	0.112779	0.150484	0.1568	FALSE	FALSE	FALSE	FALSE
ENSSSCG00000013864	TMEM38A	2	-	60929055	60960521	0.111943	0.153554	0.1568	FALSE	FALSE	TRUE	FALSE
ENSSSCG00000037002	SERTAD2	3	+	77192943	77317328	-0.109958	0.161027	0.1569	FALSE	FALSE	FALSE	FALSE
ENSSSCG00000006363	ENSSSCG00000006363	4	-	89289068	89311336	0.112198	0.152612	0.1571	FALSE	FALSE	FALSE	FALSE
ENSSSCG00000023759	WDR13	X	+	42722929	42733591	0.110984	0.157128	0.1571	FALSE	FALSE	FALSE	FALSE
ENSSSCG00000017604	HLF	12	+	31589410	31644080	-0.112148	0.152796	0.1572	FALSE	FALSE	FALSE	FALSE
ENSSSCG00000007488	DOK5	17	+	55390720	55542254	0.111849	0.153901	0.1572	FALSE	TRUE	TRUE	FALSE
ENSSSCG00000009932	MMAB	14	+	41357617	41375042	-0.110122	0.160399	0.1572	FALSE	FALSE	FALSE	FALSE
ENSSSCG00000032686	RUNX3	6	-	82528975	82560557	-0.112252	0.152415	0.1573	FALSE	FALSE	FALSE	FALSE
ENSSSCG00000000754	RAD52	5	-	68133699	68223645	-0.110929	0.157335	0.1573	FALSE	FALSE	FALSE	FALSE
ENSSSCG00000009031	EDNRA	8	-	81210225	81277066	-0.110773	0.157923	0.1574	FALSE	FALSE	FALSE	FALSE
ENSSSCG00000028740	CTDSPL	13	+	22707386	22825143	-0.1114	0.155571	0.1575	FALSE	FALSE	FALSE	FALSE
ENSSSCG00000031336	ENSSSCG00000031336	7	-	24830958	24856905	-0.110306	0.159698	0.1576	FALSE	TRUE	FALSE	FALSE
ENSSSCG00000013260	ENSSSCG00000013260	2	-	16130788	16133796	-0.113205	0.148939	0.1577	FALSE	FALSE	FALSE	FALSE
ENSSSCG00000001252	ENSSSCG00000001252	7	-	22501130	22501617	-0.113455	0.148038	0.1578	FALSE	FALSE	FALSE	FALSE
ENSSSCG00000029200	TRIM2	8	-	75770347	75963092	-0.111997	0.153351	0.158	FALSE	FALSE	FALSE	FALSE
ENSSSCG00000036418	SLC8A1	3	+	99823548	100244770	-0.110166	0.16023	0.158	FALSE	FALSE	FALSE	FALSE
ENSSSCG00000015293	ENSSSCG00000015293	9	+	68136510	68178141	0.109572	0.162508	0.158	FALSE	FALSE	FALSE	FALSE
ENSSSCG00000010604	SH3PXD2A	14	-	114519928	114777238	-0.111775	0.154174	0.1582	FALSE	FALSE	FALSE	FALSE
ENSSSCG00000010650	AFAP1L2	14	-	124631968	124672174	-0.112494	0.151525	0.1583	FALSE	FALSE	FALSE	FALSE
ENSSSCG00000011701	TM4SF18	13	-	89528220	89550088	-0.112048	0.153165	0.1584	FALSE	FALSE	FALSE	FALSE
ENSSSCG00000004499	ATP5A1	1	-	95738264	95751358	0.112692	0.1508	0.1585	FALSE	FALSE	TRUE	FALSE
ENSSSCG00000036383	LGALS3BP	12	+	3212470	3222850	-0.110907	0.157419	0.1585	FALSE	FALSE	FALSE	FALSE
ENSSSCG00000026596	SYNRG	12	-	38976023	39069868	-0.11014	0.160327	0.1589	FALSE	TRUE	FALSE	FALSE
ENSSSCG00000013915	CRTC1	2	-	59074627	59157130	-0.11293	0.149935	0.159	FALSE	FALSE	FALSE	FALSE
ENSSSCG00000008004	FAM173A	3	-	41053268	41062032	0.111723	0.154369	0.159	FALSE	FALSE	TRUE	FALSE
ENSSSCG00000021591	ENSSSCG00000021591	X	+	42704029	42707580	-0.1116	0.154824	0.1593	FALSE	FALSE	FALSE	FALSE
ENSSSCG00000022616	DCP1A	13	-	35392610	35455743	-0.111205	0.156301	0.1593	FALSE	FALSE	FALSE	FALSE
ENSSSCG00000001862	ETFA	7	-	56440620	56541132	0.110583	0.158644	0.1594	FALSE	FALSE	TRUE	FALSE
ENSSSCG00000017430	EIF1	12	-	20974494	20977075	0.113165	0.149084	0.1595	FALSE	FALSE	TRUE	FALSE
ENSSSCG00000025260	CARD10	5	+	10284095	10316720	-0.110692	0.15823	0.1596	FALSE	FALSE	FALSE	FALSE
ENSSSCG00000038912	IFITM3	2	-	125432	129890	-0.110847	0.157647	0.1597	FALSE	FALSE	TRUE	FALSE
ENSSSCG00000017136	TBCD	12	-	327235	449375	0.110444	0.159171	0.1597	FALSE	FALSE	TRUE	FALSE
ENSSSCG00000015612	IRF6	9	+	133164416	133187702	-0.110205	0.160082	0.1598	FALSE	FALSE	FALSE	FALSE
ENSSSCG00000025900	SH3BP5L	2	+	52322966	52337607	0.109857	0.161413	0.16	FALSE	FALSE	FALSE	FALSE
ENSSSCG00000004854	TJP1	1	-	144930347	145196016	-0.111186	0.156371	0.1601	FALSE	FALSE	FALSE	FALSE
ENSSSCG00000014379	PCDHB2	2	+	142802270	142809530	0.110399	0.159342	0.1603	FALSE	FALSE	FALSE	FALSE
ENSSSCG00000010464	PPP1R3C	14	-	103273405	103278762	0.112145	0.152806	0.1605	FALSE	TRUE	TRUE	FALSE
ENSSSCG00000007926	SEC14L5	3	-	37397113	37443118	0.112504	0.151489	0.1608	FALSE	FALSE	FALSE	FALSE
ENSSSCG00000021654	ZNF641	5	-	78707849	78718269	-0.111891	0.153744	0.1608	FALSE	FALSE	FALSE	FALSE
ENSSSCG00000028178	FH	10	-	12402675	12431821	0.114043	0.145935	0.161	FALSE	FALSE	TRUE	FALSE
ENSSSCG00000033727	GPX1	13	-	31916246	31917433	0.111287	0.155994	0.1611	FALSE	TRUE	TRUE	FALSE
ENSSSCG00000038459	SURF2	1	+	272970532	272977585	0.109862	0.161392	0.1611	FALSE	FALSE	TRUE	FALSE
ENSSSCG00000016918	MAP3K1	16	+	35872330	35947096	-0.109817	0.161566	0.1612	FALSE	FALSE	FALSE	FALSE
ENSSSCG00000007931	GLYR1	3	+	37555339	37594080	-0.11061	0.158541	0.1615	FALSE	FALSE	FALSE	FALSE
ENSSSCG00000004505	SMAD2	1	-	97415716	97511880	-0.109909	0.161212	0.1615	FALSE	FALSE	FALSE	FALSE
ENSSSCG00000037431	ENSSSCG00000037431	10	+	24200368	24211788	0.108679	0.16598	0.1617	FALSE	FALSE	FALSE	FALSE
ENSSSCG00000010768	CFAP46	14	-	140916092	141002708	0.111148	0.156514	0.1618	FALSE	FALSE	FALSE	FALSE
ENSSSCG00000022773	ENSSSCG00000022773	13	+	24045999	24068424	-0.110983	0.157135	0.1618	FALSE	TRUE	FALSE	FALSE
ENSSSCG00000015897	IFIH1	15	-	68928254	68985492	-0.10928	0.163639	0.1618	FALSE	FALSE	FALSE	FALSE
ENSSSCG00000035297	ISG12(A)	7	+	115356203	115365452	-0.109522	0.1627	0.162	FALSE	FALSE	TRUE	TRUE
ENSSSCG00000001414	ENSSSCG00000001414	7	+	23779983	23789151	0.109518	0.162717	0.162	FALSE	FALSE	FALSE	FALSE
ENSSSCG00000004165	PDE7B	1	-	27958268	28302666	-0.111151	0.156502	0.1621	FALSE	FALSE	FALSE	FALSE
ENSSSCG00000031129	SIRT5	7	+	9950989	9968418	0.111313	0.155895	0.1623	FALSE	TRUE	TRUE	FALSE
ENSSSCG00000010817	LYPLAL1	10	+	8946442	9146518	-0.110305	0.159699	0.1623	FALSE	TRUE	FALSE	FALSE
ENSSSCG00000008287	ENSSSCG00000008287	3	-	68584334	68588451	-0.111041	0.156913	0.1626	FALSE	FALSE	FALSE	FALSE
ENSSSCG00000040793	CTSD	2	-	1184804	1198471	0.110906	0.157422	0.1626	FALSE	FALSE	TRUE	TRUE
ENSSSCG00000010703	ENSSSCG00000010703	14	+	132043159	132103588	-0.110285	0.159776	0.1627	FALSE	FALSE	TRUE	FALSE
ENSSSCG00000034329	NAT14	6	+	59638236	59644626	0.110162	0.160245	0.1627	FALSE	FALSE	FALSE	FALSE
ENSSSCG00000040666	C19orf60	2	-	59231751	59237055	0.109442	0.16301	0.1628	FALSE	FALSE	FALSE	FALSE
ENSSSCG00000007185	SIRPB2	17	+	33850396	33865461	0.109822	0.161547	0.1629	FALSE	FALSE	FALSE	FALSE
ENSSSCG00000031154	ACKR2	13	+	26306085	26329495	-0.111258	0.156103	0.1632	FALSE	FALSE	FALSE	FALSE
ENSSSCG00000017750	EVI2B	12	+	43553898	43561755	-0.110742	0.158043	0.1633	FALSE	FALSE	FALSE	FALSE
ENSSSCG00000016175	MREG	15	-	118208684	118273707	0.108411	0.167034	0.1633	FALSE	TRUE	FALSE	FALSE
ENSSSCG00000017952	SAT2	12	-	52911919	52913821	0.109626	0.162301	0.1636	FALSE	FALSE	FALSE	FALSE
ENSSSCG00000027984	ZWINT	14	+	94094776	94108881	0.110681	0.158273	0.1637	FALSE	FALSE	FALSE	FALSE
ENSSSCG00000036783	CCDC127	16	+	79862667	79870755	0.109154	0.164127	0.1637	FALSE	FALSE	FALSE	FALSE
ENSSSCG00000005895	C8orf82	4	+	275931	277458	0.11113	0.156582	0.1639	FALSE	FALSE	FALSE	FALSE
ENSSSCG00000016053	ENSSSCG00000016053	15	-	95111134	95140498	-0.110891	0.157481	0.1639	FALSE	FALSE	FALSE	FALSE
ENSSSCG00000008422	ENSSSCG00000008422	3	-	92094160	92145284	-0.109907	0.161219	0.1642	FALSE	FALSE	FALSE	FALSE
ENSSSCG00000012953	YIF1A	2	+	6096965	6101958	0.109189	0.16399	0.1645	FALSE	FALSE	FALSE	FALSE
ENSSSCG00000037791	NKD2	16	-	79399139	79420313	0.108671	0.166011	0.1647	FALSE	FALSE	FALSE	FALSE
ENSSSCG00000008176	LONRF2	3	+	53941684	53986232	-0.109901	0.161245	0.1648	FALSE	TRUE	FALSE	FALSE
ENSSSCG00000011782	ABCC5	13	-	121868611	122059398	0.109528	0.16268	0.1648	FALSE	FALSE	FALSE	FALSE
ENSSSCG00000008749	SLIT2	8	+	14989795	15147974	-0.109421	0.163092	0.1648	FALSE	FALSE	FALSE	FALSE
ENSSSCG00000004845	FAN1	1	-	143919697	143961793	0.109198	0.163955	0.1648	FALSE	FALSE	FALSE	FALSE
ENSSSCG00000028964	PIM2	X	-	42992139	42998686	-0.106903	0.173053	0.1649	FALSE	TRUE	FALSE	FALSE
ENSSSCG00000002547	ENSSSCG00000002547	AEMK02000452.1	+	2109641	2250194	0.109723	0.161928	0.165	FALSE	FALSE	FALSE	FALSE
ENSSSCG00000040147	SHISA3	8	+	33373593	33377659	-0.10947	0.162903	0.165	FALSE	FALSE	FALSE	FALSE
ENSSSCG00000030015	ENSSSCG00000030015	6	+	80012212	80017669	-0.108491	0.166719	0.1651	FALSE	FALSE	FALSE	FALSE
ENSSSCG00000026478	PADI2	6	-	75696478	75756332	-0.109136	0.164198	0.1652	FALSE	FALSE	FALSE	FALSE
ENSSSCG00000035872	SPAAR	1	+	236675858	236676277	-0.1083	0.167472	0.1653	FALSE	FALSE	FALSE	FALSE
ENSSSCG00000033451	ENSSSCG00000033451	7	+	21220799	21223115	0.108342	0.167306	0.1654	FALSE	FALSE	FALSE	FALSE
ENSSSCG00000024223	ARHGEF16	6	+	65026276	65048542	-0.110993	0.157094	0.1655	FALSE	FALSE	FALSE	FALSE
ENSSSCG00000033687	ATG101	5	+	17417819	17426528	0.110011	0.16082	0.1655	FALSE	FALSE	FALSE	FALSE
ENSSSCG00000023557	CCRL2	13	+	29402538	29404607	-0.107497	0.170661	0.1655	FALSE	TRUE	FALSE	FALSE
ENSSSCG00000022128	MXI1	14	+	120603191	120722627	0.109178	0.164035	0.1656	FALSE	FALSE	FALSE	FALSE
ENSSSCG00000006506	SYT11	4	-	94138799	94163042	-0.108246	0.167687	0.1656	FALSE	FALSE	FALSE	FALSE
ENSSSCG00000001436	RNF5	7	+	24215490	24217983	0.108013	0.168608	0.1657	FALSE	FALSE	FALSE	FALSE
ENSSSCG00000015135	SORL1	9	+	48434915	48653667	0.107405	0.17103	0.1657	FALSE	FALSE	FALSE	FALSE
ENSSSCG00000017265	AXIN2	12	-	12311298	12343200	-0.109541	0.162627	0.1659	FALSE	FALSE	FALSE	FALSE
ENSSSCG00000009836	ACAD10	14	+	32841854	32894591	-0.109339	0.163409	0.166	FALSE	TRUE	FALSE	FALSE
ENSSSCG00000040425	YRDC	6	-	93829321	93833643	0.110529	0.158849	0.1661	FALSE	FALSE	FALSE	FALSE
ENSSSCG00000010973	RPP25L	10	+	32189204	32191426	-0.109926	0.161146	0.1663	FALSE	TRUE	TRUE	FALSE
ENSSSCG00000010551	BLOC1S2	14	-	111391974	111397594	0.109831	0.161512	0.1663	FALSE	FALSE	FALSE	FALSE
ENSSSCG00000017809	GEMIN4	12	+	47087483	47119244	0.109664	0.162156	0.1663	FALSE	FALSE	TRUE	FALSE
ENSSSCG00000023973	NOC2L	6	-	63305465	63320751	0.109668	0.16214	0.1666	FALSE	TRUE	FALSE	FALSE
ENSSSCG00000015538	KIAA1614	9	+	122486147	122523064	-0.108722	0.165814	0.1666	FALSE	FALSE	FALSE	FALSE
ENSSSCG00000016629	ST7	18	-	29027811	29285386	0.106913	0.173011	0.1666	FALSE	FALSE	FALSE	FALSE
ENSSSCG00000022301	EIF4EBP1	15	-	48421841	48443429	-0.110706	0.158176	0.1667	FALSE	FALSE	FALSE	FALSE
ENSSSCG00000030548	HERC5	8	-	130529324	130590841	-0.110102	0.160474	0.1667	FALSE	FALSE	FALSE	FALSE
ENSSSCG00000033790	ENSSSCG00000033790	4	-	110451451	110486896	0.109271	0.163673	0.167	FALSE	TRUE	FALSE	FALSE
ENSSSCG00000004602	TEX9	1	-	115526740	115607894	0.110466	0.159087	0.1672	FALSE	FALSE	TRUE	FALSE
ENSSSCG00000008812	ATP10D	8	+	37379857	37531026	-0.109446	0.162994	0.1673	FALSE	FALSE	FALSE	FALSE
ENSSSCG00000017006	LCP2	16	+	53696864	53739704	-0.108654	0.166079	0.1673	FALSE	FALSE	FALSE	FALSE
ENSSSCG00000026600	KLHL30	15	+	137709307	137723296	0.109659	0.162174	0.1674	FALSE	TRUE	TRUE	FALSE
ENSSSCG00000036868	CTNNBIP1	6	-	70184935	70241489	0.108073	0.168371	0.1674	FALSE	FALSE	FALSE	FALSE
ENSSSCG00000001453	HLA-DRA	7	+	24825011	24830844	-0.107936	0.168915	0.1675	FALSE	FALSE	FALSE	FALSE
ENSSSCG00000037885	ENSSSCG00000037885	18	-	7412134	7734307	-0.108135	0.168126	0.1676	FALSE	FALSE	FALSE	FALSE
ENSSSCG00000000160	PRDM4	5	+	12638291	12668879	0.110024	0.160772	0.1677	FALSE	TRUE	FALSE	FALSE
ENSSSCG00000012847	TALDO1	2	+	464005	475939	0.108336	0.167329	0.1677	FALSE	FALSE	FALSE	FALSE
ENSSSCG00000004127	PLAGL1	1	+	21303994	21371067	-0.109731	0.161898	0.1678	FALSE	FALSE	FALSE	FALSE
ENSSSCG00000034455	RNF166	6	+	976960	983198	0.108444	0.166904	0.1679	FALSE	TRUE	TRUE	FALSE
ENSSSCG00000008877	ETFDH	8	+	47608494	47657528	0.10752	0.170569	0.1679	FALSE	FALSE	FALSE	FALSE
ENSSSCG00000038079	CLPP	2	-	72703463	72713391	0.109258	0.163723	0.1681	FALSE	FALSE	FALSE	TRUE
ENSSSCG00000033876	RAB35	14	-	40123528	40141668	-0.108957	0.164894	0.1681	FALSE	FALSE	FALSE	FALSE
ENSSSCG00000002034	ACIN1	7	+	75951053	75990083	-0.108488	0.166733	0.1681	FALSE	FALSE	FALSE	TRUE
ENSSSCG00000005616	TTC16	1	+	268216049	268237839	0.109519	0.162713	0.1682	FALSE	FALSE	FALSE	FALSE
ENSSSCG00000022635	BEX4	X	+	84147183	84149066	-0.108515	0.166626	0.1682	FALSE	FALSE	FALSE	FALSE
ENSSSCG00000018329	SNORA1	9	-	26156939	26157074	0.109657	0.162182	0.1683	FALSE	FALSE	FALSE	FALSE
ENSSSCG00000035775	BCS1L	15	+	120707094	120715846	0.108652	0.166088	0.1685	FALSE	FALSE	FALSE	FALSE
ENSSSCG00000039874	CCL26	3	+	10381293	10385747	-0.10856	0.166447	0.1686	FALSE	TRUE	TRUE	FALSE
ENSSSCG00000039468	SERPINH1	9	+	9782939	9794484	0.108518	0.166614	0.1687	FALSE	FALSE	TRUE	FALSE
ENSSSCG00000021663	ENSSSCG00000021663	5	-	10137072	10144155	0.107785	0.169513	0.1687	FALSE	TRUE	FALSE	FALSE
ENSSSCG00000009240	PLAC8	8	+	135250805	135279050	-0.108413	0.167027	0.169	FALSE	FALSE	TRUE	FALSE
ENSSSCG00000007477	NFATC2	17	-	52743570	52907428	-0.107834	0.169317	0.1691	FALSE	FALSE	FALSE	FALSE
ENSSSCG00000028135	PRTFDC1	10	+	50365903	50458591	0.109237	0.163806	0.1692	FALSE	FALSE	FALSE	FALSE
ENSSSCG00000000020	PHF21B	5	+	4291399	4385246	-0.107573	0.170357	0.1693	FALSE	FALSE	FALSE	FALSE
ENSSSCG00000038879	RELB	6	+	51444715	51480319	0.107507	0.170622	0.1694	FALSE	FALSE	FALSE	FALSE
ENSSSCG00000005361	ALDH1B1	1	+	239109809	239114730	0.109984	0.160927	0.1695	FALSE	TRUE	FALSE	FALSE
ENSSSCG00000032574	RTTN	1	+	152689491	152833961	-0.109075	0.164434	0.1695	FALSE	FALSE	FALSE	FALSE
ENSSSCG00000034086	ATP5C1	10	-	63584296	63600396	0.108543	0.166516	0.1696	FALSE	FALSE	TRUE	FALSE
ENSSSCG00000026042	ENSSSCG00000026042	1	-	16112178	16119704	-0.109068	0.164464	0.1698	FALSE	TRUE	FALSE	FALSE
ENSSSCG00000036060	RRAD	6	-	27600830	27605186	0.108448	0.166891	0.1698	FALSE	FALSE	TRUE	FALSE
ENSSSCG00000035940	SPSB1	6	+	69720806	69789567	0.108346	0.167289	0.1698	FALSE	FALSE	FALSE	FALSE
ENSSSCG00000027056	ZNF350	6	-	58039679	58085781	-0.109635	0.162267	0.17	FALSE	FALSE	FALSE	FALSE
ENSSSCG00000037559	ACOT11	6	-	157749921	157812999	0.108058	0.168431	0.17	FALSE	FALSE	FALSE	FALSE
ENSSSCG00000017822	RPA1	12	+	48009652	48050223	-0.107704	0.169836	0.17	FALSE	FALSE	FALSE	FALSE
ENSSSCG00000017290	STRADA	12	+	15191802	15227480	-0.107502	0.170645	0.17	FALSE	FALSE	FALSE	FALSE
ENSSSCG00000021620	STIP1	2	-	7909489	7939005	0.108499	0.16669	0.1703	FALSE	FALSE	TRUE	FALSE
ENSSSCG00000015742	TMEM177	15	-	31395078	31582438	0.108615	0.166232	0.1705	FALSE	FALSE	FALSE	FALSE
ENSSSCG00000008298	DUSP11	3	+	69187569	69226315	0.107748	0.169662	0.1705	FALSE	FALSE	FALSE	FALSE
ENSSSCG00000038320	POR	3	-	10211187	10281833	0.107536	0.170507	0.1705	FALSE	FALSE	FALSE	FALSE
ENSSSCG00000004374	QRSL1	1	+	72814782	72846866	0.108985	0.164786	0.1707	FALSE	FALSE	TRUE	FALSE
ENSSSCG00000036640	ENSSSCG00000036640	2	+	77764858	77806762	0.108095	0.168282	0.1707	FALSE	FALSE	FALSE	FALSE
ENSSSCG00000001456	ENSSSCG00000001456	7	+	24951495	24995637	-0.107277	0.171546	0.1708	FALSE	FALSE	TRUE	FALSE
ENSSSCG00000033424	ENSSSCG00000033424	13	-	121755513	121813675	0.106633	0.174145	0.171	FALSE	FALSE	FALSE	TRUE
ENSSSCG00000039348	H1F0	5	-	10040263	10040847	-0.106633	0.174147	0.171	FALSE	FALSE	FALSE	FALSE
ENSSSCG00000035894	ENSSSCG00000035894	9	-	103060693	103064019	0.106929	0.172946	0.1711	FALSE	FALSE	FALSE	TRUE
ENSSSCG00000003868	ENSSSCG00000003868	6	-	160154618	160156219	0.108826	0.165408	0.1712	FALSE	FALSE	FALSE	FALSE
ENSSSCG00000016543	EXOC4	18	-	15109324	15906714	0.107105	0.172237	0.1712	FALSE	FALSE	TRUE	FALSE
ENSSSCG00000024119	GLB1	13	-	18878612	18955570	-0.108742	0.165735	0.1713	FALSE	TRUE	FALSE	FALSE
ENSSSCG00000032059	ENSSSCG00000032059	6	+	45171825	45174317	0.108788	0.165555	0.1715	FALSE	TRUE	FALSE	FALSE
ENSSSCG00000030156	APBB1IP	10	-	49124642	49304347	-0.108202	0.167859	0.1715	FALSE	FALSE	FALSE	FALSE
ENSSSCG00000023162	CDH3	6	-	18191664	18238129	-0.108341	0.167312	0.1716	FALSE	FALSE	FALSE	FALSE
ENSSSCG00000038367	FBXO46	6	-	52053281	52069166	-0.107873	0.169163	0.1716	FALSE	FALSE	FALSE	FALSE
ENSSSCG00000027988	ENSSSCG00000027988	14	+	140335835	140357705	0.107835	0.169314	0.1717	FALSE	FALSE	FALSE	FALSE
ENSSSCG00000012361	AMER1	X	-	50844675	50863982	-0.105778	0.177644	0.1717	FALSE	FALSE	FALSE	FALSE
ENSSSCG00000010743	BCCIP	14	+	135131115	135143307	0.109955	0.161038	0.1719	FALSE	FALSE	TRUE	FALSE
ENSSSCG00000035446	CAVIN1	12	+	20374923	20390250	-0.107164	0.171999	0.1719	FALSE	FALSE	TRUE	FALSE
ENSSSCG00000029260	NDNF	8	+	103047238	103090045	-0.10709	0.172297	0.1719	FALSE	TRUE	FALSE	FALSE
ENSSSCG00000021748	PRR5	5	-	4467231	4494320	0.106791	0.173503	0.1719	FALSE	FALSE	FALSE	FALSE
ENSSSCG00000004087	CCDC170	1	-	14495571	14751051	0.108101	0.168257	0.172	FALSE	FALSE	FALSE	FALSE
ENSSSCG00000008557	EMILIN1	3	-	112031945	112039933	-0.107778	0.169541	0.172	FALSE	FALSE	FALSE	FALSE
[truncated: 11,452 more rows]
