# Supplementary material for: Trait correlated expression combined with eQTL and ASE analyses identified novel candidate genes affecting intramuscular fat
Source: BMC Genomics. 2021 Nov 8;22:805. doi: 10.1186/s12864-021-08141-9 (PMC8577010; doi:10.1186/s12864-021-08141-9)
Supplement: Supplementary file 2 — Additional file 2: Supplementary Table S2. Enrichment analysis result of 212 IMF-correlated genes with Metascape online tool [file 12864_2021_8141_MOESM2_ESM.xlsx]

## Sheet: Enrichment
Supplementary Table S2. Enrichment analysis result of 212 IMF-correlated genes with Metascape online tool.
GroupID	Category	Term	Description	LogP	Log(q-value)	InTerm_InList	Genes	Symbols
1_Summary	WikiPathways	WP236	Adipogenesis	-9.08454	-4.72512	11/131	183,1050,2303,3952,5105,5346,5468,6319,9370,10555,80339,10205,84246,2194,55437,135,718,9641,128240,760,3784,4504,5179,5999,9296,9368,28956,286753,8891,8655,11315,7069,84649,3460,1728,4129,1032,64094,124739	AGT,CEBPA,FOXC2,LEP,PCK1,PLIN1,PPARG,SCD,ADIPOQ,AGPAT2,PNPLA3,MPZL2,MED10,FASN,STRADB,ADORA2A,C3,IKBKE,NAXE,CA2,KCNQ1,MT3,PENK,RGS4,ATP6V1F,SLC9A3R1,LAMTOR2,TRARG1,EIF2B3,DYNLL1,PARK7,THRSP,DGAT2,IFNGR2,NQO1,MAOB,CDKN2D,SMOC2,USP43
1_Member	WikiPathways	WP236	Adipogenesis	-9.08454	-4.72512	11/131	183,1050,2303,3952,5105,5346,5468,6319,9370,10555,80339	AGT,CEBPA,FOXC2,LEP,PCK1,PLIN1,PPARG,SCD,ADIPOQ,AGPAT2,PNPLA3
1_Member	WikiPathways	WP2895	Differentiation of white and brown adipocyte	-6.32782	-2.87369	5/25	1050,3952,5468,9370,10205	CEBPA,LEP,PPARG,ADIPOQ,MPZL2
1_Member	Reactome Gene Sets	R-HSA-381340	Transcriptional regulation of white adipocyte differentiation	-5.95174	-2.73845	7/84	1050,3952,5105,5346,5468,9370,84246	CEBPA,LEP,PCK1,PLIN1,PPARG,ADIPOQ,MED10
1_Member	WikiPathways	WP3599	Transcription factor regulation in adipogenesis	-4.97649	-2.26053	4/22	1050,3952,5468,9370	CEBPA,LEP,PPARG,ADIPOQ
1_Member	KEGG Pathway	ko04152	AMPK signaling pathway	-4.91669	-2.24383	7/120	2194,3952,5105,5468,6319,9370,55437	FASN,LEP,PCK1,PPARG,SCD,ADIPOQ,STRADB
1_Member	KEGG Pathway	hsa04152	AMPK signaling pathway	-4.71214	-2.15628	7/129	2194,3952,5105,5468,6319,9370,55437	FASN,LEP,PCK1,PPARG,SCD,ADIPOQ,STRADB
1_Member	GO Biological Processes	GO:1905952	regulation of lipid localization	-4.52599	-2.04738	8/189	135,183,718,3952,5468,9370,9641,128240	ADORA2A,AGT,C3,LEP,PPARG,ADIPOQ,IKBKE,NAXE
1_Member	GO Biological Processes	GO:1901699	cellular response to nitrogen compound	-4.33108	-1.90323	15/703	760,2303,3784,3952,4504,5105,5179,5468,5999,9296,9368,9370,28956,80339,286753	CA2,FOXC2,KCNQ1,LEP,MT3,PCK1,PENK,PPARG,RGS4,ATP6V1F,SLC9A3R1,ADIPOQ,LAMTOR2,PNPLA3,TRARG1
1_Member	WikiPathways	WP3942	PPAR signaling pathway	-4.162	-1.76637	5/67	5105,5346,5468,6319,9370	PCK1,PLIN1,PPARG,SCD,ADIPOQ
1_Member	GO Biological Processes	GO:0071417	cellular response to organonitrogen compound	-4.13297	-1.74569	14/648	760,2303,3784,3952,5105,5179,5468,5999,9296,9368,9370,28956,80339,286753	CA2,FOXC2,KCNQ1,LEP,PCK1,PENK,PPARG,RGS4,ATP6V1F,SLC9A3R1,ADIPOQ,LAMTOR2,PNPLA3,TRARG1
1_Member	KEGG Pathway	hsa03320	PPAR signaling pathway	-4.01213	-1.6739	5/72	5105,5346,5468,6319,9370	PCK1,PLIN1,PPARG,SCD,ADIPOQ
1_Member	KEGG Pathway	ko03320	PPAR signaling pathway	-4.01213	-1.6739	5/72	5105,5346,5468,6319,9370	PCK1,PLIN1,PPARG,SCD,ADIPOQ
1_Member	GO Biological Processes	GO:0032869	cellular response to insulin stimulus	-3.95382	-1.63579	8/228	2303,3952,5105,5468,9296,9370,80339,286753	FOXC2,LEP,PCK1,PPARG,ATP6V1F,ADIPOQ,PNPLA3,TRARG1
1_Member	Reactome Gene Sets	R-HSA-9024446	NR1H2 and NR1H3-mediated signaling	-3.64322	-1.42368	4/47	2194,5105,5346,6319	FASN,PCK1,PLIN1,SCD
1_Member	GO Biological Processes	GO:0071375	cellular response to peptide hormone stimulus	-3.5857	-1.38464	9/327	760,2303,3952,5105,5468,9296,9370,80339,286753	CA2,FOXC2,LEP,PCK1,PPARG,ATP6V1F,ADIPOQ,PNPLA3,TRARG1
1_Member	GO Biological Processes	GO:0032868	response to insulin	-3.35082	-1.24295	8/280	2303,3952,5105,5468,9296,9370,80339,286753	FOXC2,LEP,PCK1,PPARG,ATP6V1F,ADIPOQ,PNPLA3,TRARG1
1_Member	GO Biological Processes	GO:0032368	regulation of lipid transport	-3.30004	-1.21708	6/156	135,183,3952,5468,9370,128240	ADORA2A,AGT,LEP,PPARG,ADIPOQ,NAXE
1_Member	GO Biological Processes	GO:0043434	response to peptide hormone	-3.28911	-1.21072	10/437	760,2303,3952,5105,5468,8891,9296,9370,80339,286753	CA2,FOXC2,LEP,PCK1,PPARG,EIF2B3,ATP6V1F,ADIPOQ,PNPLA3,TRARG1
1_Member	GO Biological Processes	GO:0042593	glucose homeostasis	-3.14379	-1.12283	7/231	1050,3952,5105,5468,8655,9370,11315	CEBPA,LEP,PCK1,PPARG,DYNLL1,ADIPOQ,PARK7
1_Member	GO Biological Processes	GO:0033500	carbohydrate homeostasis	-3.13277	-1.11775	7/232	1050,3952,5105,5468,8655,9370,11315	CEBPA,LEP,PCK1,PPARG,DYNLL1,ADIPOQ,PARK7
1_Member	WikiPathways	WP1403	AMP-activated Protein Kinase (AMPK) Signaling	-3.02871	-1.0422	4/68	2194,3952,9370,55437	FASN,LEP,ADIPOQ,STRADB
1_Member	GO Biological Processes	GO:1901653	cellular response to peptide	-2.99027	-1.02355	9/396	760,2303,3952,5105,5468,9296,9370,80339,286753	CA2,FOXC2,LEP,PCK1,PPARG,ATP6V1F,ADIPOQ,PNPLA3,TRARG1
1_Member	GO Biological Processes	GO:0010743	regulation of macrophage derived foam cell differentiation	-2.96115	-1.00314	3/32	183,5468,9370	AGT,PPARG,ADIPOQ
1_Member	GO Biological Processes	GO:0010876	lipid localization	-2.78326	-0.878686	10/510	135,183,718,3952,5468,7069,9370,9641,84649,128240	ADORA2A,AGT,C3,LEP,PPARG,THRSP,ADIPOQ,IKBKE,DGAT2,NAXE
1_Member	GO Biological Processes	GO:0010742	macrophage derived foam cell differentiation	-2.74263	-0.853034	3/38	183,5468,9370	AGT,PPARG,ADIPOQ
1_Member	GO Biological Processes	GO:0090077	foam cell differentiation	-2.74263	-0.853034	3/38	183,5468,9370	AGT,PPARG,ADIPOQ
1_Member	GO Biological Processes	GO:1901652	response to peptide	-2.68545	-0.808907	10/526	760,2303,3952,5105,5468,8891,9296,9370,80339,286753	CA2,FOXC2,LEP,PCK1,PPARG,EIF2B3,ATP6V1F,ADIPOQ,PNPLA3,TRARG1
1_Member	WikiPathways	WP4844	The influence of laminopathies on Wnt signaling	-2.67805	-0.805769	3/40	1050,5468,9370	CEBPA,PPARG,ADIPOQ
1_Member	GO Biological Processes	GO:0032870	cellular response to hormone stimulus	-2.66328	-0.793818	11/621	760,2303,3952,4504,5105,5468,9296,9370,11315,80339,286753	CA2,FOXC2,LEP,MT3,PCK1,PPARG,ATP6V1F,ADIPOQ,PARK7,PNPLA3,TRARG1
1_Member	GO Biological Processes	GO:0006111	regulation of gluconeogenesis	-2.47701	-0.662894	3/47	3952,9370,84649	LEP,ADIPOQ,DGAT2
1_Member	GO Biological Processes	GO:0019395	fatty acid oxidation	-2.33893	-0.566104	4/105	3952,5468,9370,84649	LEP,PPARG,ADIPOQ,DGAT2
1_Member	GO Biological Processes	GO:0034440	lipid oxidation	-2.26758	-0.515614	4/110	3952,5468,9370,84649	LEP,PPARG,ADIPOQ,DGAT2
1_Member	GO Biological Processes	GO:0001959	regulation of cytokine-mediated signaling pathway	-2.25387	-0.509238	5/177	3460,5468,9370,9641,10555	IFNGR2,PPARG,ADIPOQ,IKBKE,AGPAT2
1_Member	GO Biological Processes	GO:0060759	regulation of response to cytokine stimulus	-2.13611	-0.425054	5/189	3460,5468,9370,9641,10555	IFNGR2,PPARG,ADIPOQ,IKBKE,AGPAT2
1_Member	GO Biological Processes	GO:0042493	response to drug	-2.08117	-0.380715	7/359	135,1728,3784,4129,5468,9370,10555	ADORA2A,NQO1,KCNQ1,MAOB,PPARG,ADIPOQ,AGPAT2
1_Member	GO Biological Processes	GO:0071897	DNA biosynthetic process	-2.0537	-0.362669	5/198	1032,5468,9370,64094,124739	CDKN2D,PPARG,ADIPOQ,SMOC2,USP43
2_Summary	GO Biological Processes	GO:0050872	white fat cell differentiation	-7.91672	-3.85833	5/13	1050,5468,80339,149685,338557,3952,9370,79689,85329,2194,2303,5179,25884,50846,3204,760,4129	CEBPA,PPARG,PNPLA3,ADIG,FFAR4,LEP,ADIPOQ,STEAP4,LGALS12,FASN,FOXC2,PENK,CHRDL2,DHH,HOXA7,CA2,MAOB
2_Member	GO Biological Processes	GO:0050872	white fat cell differentiation	-7.91672	-3.85833	5/13	1050,5468,80339,149685,338557	CEBPA,PPARG,PNPLA3,ADIG,FFAR4
2_Member	GO Biological Processes	GO:0050873	brown fat cell differentiation	-4.96312	-2.25691	5/46	1050,3952,9370,149685,338557	CEBPA,LEP,ADIPOQ,ADIG,FFAR4
2_Member	GO Biological Processes	GO:0045444	fat cell differentiation	-4.87609	-2.23463	9/222	1050,3952,5468,9370,79689,80339,85329,149685,338557	CEBPA,LEP,PPARG,ADIPOQ,STEAP4,PNPLA3,LGALS12,ADIG,FFAR4
2_Member	GO Biological Processes	GO:0045598	regulation of fat cell differentiation	-4.5639	-2.06905	7/136	1050,3952,5468,9370,85329,149685,338557	CEBPA,LEP,PPARG,ADIPOQ,LGALS12,ADIG,FFAR4
2_Member	GO Biological Processes	GO:0045600	positive regulation of fat cell differentiation	-3.07749	-1.0798	4/66	1050,5468,149685,338557	CEBPA,PPARG,ADIG,FFAR4
2_Member	GO Biological Processes	GO:0001503	ossification	-2.94491	-0.991109	9/402	1050,2194,2303,3952,5179,5468,25884,50846,338557	CEBPA,FASN,FOXC2,LEP,PENK,PPARG,CHRDL2,DHH,FFAR4
2_Member	GO Biological Processes	GO:0030851	granulocyte differentiation	-2.92178	-0.973986	3/33	1050,2194,9370	CEBPA,FASN,ADIPOQ
2_Member	GO Biological Processes	GO:0030224	monocyte differentiation	-2.81103	-0.896112	3/36	2194,3204,5468	FASN,HOXA7,PPARG
2_Member	GO Biological Processes	GO:0002573	myeloid leukocyte differentiation	-2.68866	-0.809251	6/205	760,1050,2194,3204,5468,9370	CA2,CEBPA,FASN,HOXA7,PPARG,ADIPOQ
2_Member	GO Biological Processes	GO:0001649	osteoblast differentiation	-2.49768	-0.679842	6/224	1050,2194,5179,5468,50846,338557	CEBPA,FASN,PENK,PPARG,DHH,FFAR4
2_Member	WikiPathways	WP4879	The Overlap Between Signal Transduction Pathways that Contribute to a Range of LMNA Laminopathies	-2.17878	-0.447842	3/60	1050,4129,5468	CEBPA,MAOB,PPARG
3_Summary	GO Biological Processes	GO:0022900	electron transport chain	-6.64469	-3.03027	10/178	4017,4129,4714,4722,11315,27089,29796,54539,57017,79689,230,1050,3952,4504,8908,9370,2194,135,27429,9296,5468,389203,10134,65991	LOXL2,MAOB,NDUFB8,NDUFS3,PARK7,UQCRQ,UQCR10,NDUFB11,COQ9,STEAP4,ALDOC,CEBPA,LEP,MT3,GYG2,ADIPOQ,FASN,ADORA2A,HTRA2,ATP6V1F,PPARG,SMIM20,BCAP31,FUNDC2
3_Member	GO Biological Processes	GO:0022900	electron transport chain	-6.64469	-3.03027	10/178	4017,4129,4714,4722,11315,27089,29796,54539,57017,79689	LOXL2,MAOB,NDUFB8,NDUFS3,PARK7,UQCRQ,UQCR10,NDUFB11,COQ9,STEAP4
3_Member	GO Biological Processes	GO:0006091	generation of precursor metabolites and energy	-6.56839	-3.03027	16/524	230,1050,3952,4017,4129,4504,4714,4722,8908,9370,11315,27089,29796,54539,57017,79689	ALDOC,CEBPA,LEP,LOXL2,MAOB,MT3,NDUFB8,NDUFS3,GYG2,ADIPOQ,PARK7,UQCRQ,UQCR10,NDUFB11,COQ9,STEAP4
3_Member	KEGG Pathway	hsa04932	Non-alcoholic fatty liver disease (NAFLD)	-5.84027	-2.73612	9/169	1050,2194,3952,4714,4722,9370,27089,29796,54539	CEBPA,FASN,LEP,NDUFB8,NDUFS3,ADIPOQ,UQCRQ,UQCR10,NDUFB11
3_Member	GO Biological Processes	GO:0042775	mitochondrial ATP synthesis coupled electron transport	-5.46972	-2.49051	7/99	4714,4722,11315,27089,29796,54539,57017	NDUFB8,NDUFS3,PARK7,UQCRQ,UQCR10,NDUFB11,COQ9
3_Member	GO Biological Processes	GO:0042773	ATP synthesis coupled electron transport	-5.44051	-2.48789	7/100	4714,4722,11315,27089,29796,54539,57017	NDUFB8,NDUFS3,PARK7,UQCRQ,UQCR10,NDUFB11,COQ9
3_Member	KEGG Pathway	hsa05012	Parkinson's disease	-5.43157	-2.48789	8/142	135,4714,4722,11315,27089,27429,29796,54539	ADORA2A,NDUFB8,NDUFS3,PARK7,UQCRQ,HTRA2,UQCR10,NDUFB11
3_Member	KEGG Pathway	ko04932	Non-alcoholic fatty liver disease (NAFLD)	-5.27659	-2.42232	8/149	1050,3952,4714,4722,9370,27089,29796,54539	CEBPA,LEP,NDUFB8,NDUFS3,ADIPOQ,UQCRQ,UQCR10,NDUFB11
3_Member	WikiPathways	WP4396	Nonalcoholic fatty liver disease	-5.04903	-2.30239	8/160	1050,3952,4714,4722,9370,27089,29796,54539	CEBPA,LEP,NDUFB8,NDUFS3,ADIPOQ,UQCRQ,UQCR10,NDUFB11
3_Member	GO Biological Processes	GO:0022904	respiratory electron transport chain	-4.98874	-2.26279	7/117	4714,4722,11315,27089,29796,54539,57017	NDUFB8,NDUFS3,PARK7,UQCRQ,UQCR10,NDUFB11,COQ9
3_Member	GO Biological Processes	GO:0015980	energy derivation by oxidation of organic compounds	-4.90448	-2.24383	10/278	3952,4504,4714,4722,8908,11315,27089,29796,54539,57017	LEP,MT3,NDUFB8,NDUFS3,GYG2,PARK7,UQCRQ,UQCR10,NDUFB11,COQ9
3_Member	GO Biological Processes	GO:0006120	mitochondrial electron transport, NADH to ubiquinone	-4.57872	-2.07056	5/55	4714,4722,11315,54539,57017	NDUFB8,NDUFS3,PARK7,NDUFB11,COQ9
3_Member	GO Biological Processes	GO:0006119	oxidative phosphorylation	-4.32894	-1.90323	7/148	4714,4722,11315,27089,29796,54539,57017	NDUFB8,NDUFS3,PARK7,UQCRQ,UQCR10,NDUFB11,COQ9
3_Member	GO Biological Processes	GO:0045333	cellular respiration	-3.69457	-1.44909	7/187	4714,4722,11315,27089,29796,54539,57017	NDUFB8,NDUFS3,PARK7,UQCRQ,UQCR10,NDUFB11,COQ9
3_Member	KEGG Pathway	hsa00190	Oxidative phosphorylation	-3.67099	-1.4419	6/133	4714,4722,9296,27089,29796,54539	NDUFB8,NDUFS3,ATP6V1F,UQCRQ,UQCR10,NDUFB11
3_Member	KEGG Pathway	ko00190	Oxidative phosphorylation	-3.67099	-1.4419	6/133	4714,4722,9296,27089,29796,54539	NDUFB8,NDUFS3,ATP6V1F,UQCRQ,UQCR10,NDUFB11
3_Member	Reactome Gene Sets	R-HSA-611105	Respiratory electron transport	-3.28458	-1.21072	5/103	4714,4722,27089,29796,54539	NDUFB8,NDUFS3,UQCRQ,UQCR10,NDUFB11
3_Member	GO Biological Processes	GO:0046034	ATP metabolic process	-3.03561	-1.04726	8/313	230,4714,4722,11315,27089,29796,54539,57017	ALDOC,NDUFB8,NDUFS3,PARK7,UQCRQ,UQCR10,NDUFB11,COQ9
3_Member	Reactome Gene Sets	R-HSA-163200	Respiratory electron transport, ATP synthesis by chemiosmotic coupling, and heat production by uncoupling proteins.	-2.87462	-0.938451	5/127	4714,4722,27089,29796,54539	NDUFB8,NDUFS3,UQCRQ,UQCR10,NDUFB11
3_Member	KEGG Pathway	hsa05016	Huntington's disease	-2.82082	-0.902315	6/193	4714,4722,5468,27089,29796,54539	NDUFB8,NDUFS3,PPARG,UQCRQ,UQCR10,NDUFB11
3_Member	KEGG Pathway	ko05016	Huntington's disease	-2.82082	-0.902315	6/193	4714,4722,5468,27089,29796,54539	NDUFB8,NDUFS3,PPARG,UQCRQ,UQCR10,NDUFB11
3_Member	CORUM	CORUM:178	Respiratory chain complex I (holoenzyme), mitochondrial	-2.55886	-0.722835	3/44	4714,4722,54539	NDUFB8,NDUFS3,NDUFB11
3_Member	GO Biological Processes	GO:0033108	mitochondrial respiratory chain complex assembly	-2.39892	-0.608873	4/101	4714,4722,54539,389203	NDUFB8,NDUFS3,NDUFB11,SMIM20
3_Member	WikiPathways	WP111	Electron Transport Chain (OXPHOS system in mitochondria)	-2.32435	-0.557111	4/106	4714,4722,27089,29796	NDUFB8,NDUFS3,UQCRQ,UQCR10
3_Member	KEGG Pathway	hsa05010	Alzheimer's disease	-2.31648	-0.552561	5/171	4714,4722,27089,29796,54539	NDUFB8,NDUFS3,UQCRQ,UQCR10,NDUFB11
3_Member	KEGG Pathway	ko05010	Alzheimer's disease	-2.31648	-0.552561	5/171	4714,4722,27089,29796,54539	NDUFB8,NDUFS3,UQCRQ,UQCR10,NDUFB11
3_Member	WikiPathways	WP4324	Mitochondrial complex I assembly model OXPHOS system	-2.26223	-0.513477	3/56	4714,4722,54539	NDUFB8,NDUFS3,NDUFB11
3_Member	Reactome Gene Sets	R-HSA-1428517	The citric acid (TCA) cycle and respiratory electron transport	-2.24369	-0.501271	5/178	4714,4722,27089,29796,54539	NDUFB8,NDUFS3,UQCRQ,UQCR10,NDUFB11
3_Member	Reactome Gene Sets	R-HSA-6799198	Complex I biogenesis	-2.24076	-0.500802	3/57	4714,4722,54539	NDUFB8,NDUFS3,NDUFB11
3_Member	GO Biological Processes	GO:0010257	NADH dehydrogenase complex assembly	-2.0828	-0.380715	3/65	4714,4722,54539	NDUFB8,NDUFS3,NDUFB11
3_Member	GO Biological Processes	GO:0032981	mitochondrial respiratory chain complex I assembly	-2.0828	-0.380715	3/65	4714,4722,54539	NDUFB8,NDUFS3,NDUFB11
3_Member	GO Biological Processes	GO:0007005	mitochondrion organization	-2.06289	-0.369561	9/548	1050,4714,4722,10134,11315,27429,54539,65991,389203	CEBPA,NDUFB8,NDUFS3,BCAP31,PARK7,HTRA2,NDUFB11,FUNDC2,SMIM20
4_Summary	GO Biological Processes	GO:0072593	reactive oxygen species metabolic process	-6.56498	-3.03027	12/281	183,384,1728,3952,4129,4504,4722,5446,8655,11315,25824,59272,9618,28956,55437,2065,9370,6425,9368	AGT,ARG2,NQO1,LEP,MAOB,MT3,NDUFS3,PON3,DYNLL1,PARK7,PRDX5,ACE2,TRAF4,LAMTOR2,STRADB,ERBB3,ADIPOQ,SFRP5,SLC9A3R1
4_Member	GO Biological Processes	GO:0072593	reactive oxygen species metabolic process	-6.56498	-3.03027	12/281	183,384,1728,3952,4129,4504,4722,5446,8655,11315,25824,59272	AGT,ARG2,NQO1,LEP,MAOB,MT3,NDUFS3,PON3,DYNLL1,PARK7,PRDX5,ACE2
4_Member	GO Biological Processes	GO:2000377	regulation of reactive oxygen species metabolic process	-4.47724	-2.00431	8/192	183,384,3952,4504,5446,8655,11315,59272	AGT,ARG2,LEP,MT3,PON3,DYNLL1,PARK7,ACE2
4_Member	GO Biological Processes	GO:2000378	negative regulation of reactive oxygen species metabolic process	-3.15383	-1.12686	4/63	4504,5446,8655,11315	MT3,PON3,DYNLL1,PARK7
4_Member	GO Biological Processes	GO:0032147	activation of protein kinase activity	-2.28771	-0.530355	7/328	183,3952,4504,9618,11315,28956,55437	AGT,LEP,MT3,TRAF4,PARK7,LAMTOR2,STRADB
4_Member	GO Biological Processes	GO:0051341	regulation of oxidoreductase activity	-2.26758	-0.515614	4/110	183,3952,4504,11315	AGT,LEP,MT3,PARK7
4_Member	GO Biological Processes	GO:0045860	positive regulation of protein kinase activity	-2.15271	-0.432127	9/530	183,2065,3952,4504,9370,9618,11315,28956,55437	AGT,ERBB3,LEP,MT3,ADIPOQ,TRAF4,PARK7,LAMTOR2,STRADB
4_Member	GO Biological Processes	GO:0043491	protein kinase B signaling	-2.08666	-0.381416	6/273	2065,3952,4504,6425,9368,11315	ERBB3,LEP,MT3,SFRP5,SLC9A3R1,PARK7
4_Member	GO Biological Processes	GO:0014066	regulation of phosphatidylinositol 3-kinase signaling	-2.05068	-0.361231	4/127	183,2065,3952,9368	AGT,ERBB3,LEP,SLC9A3R1
5_Summary	GO Biological Processes	GO:1902532	negative regulation of intracellular signal transduction	-6.55733	-3.03027	16/525	183,997,1032,4722,5144,5300,5999,6425,9368,9370,11315,26007,27429,83596,84270,84952,135,274,718,4504,5468,10134,25824,340267,1050,4738,9733,29763,2065,3856,3875,9641,55437,85329,84152	AGT,CDC34,CDKN2D,NDUFS3,PDE4D,PIN1,RGS4,SFRP5,SLC9A3R1,ADIPOQ,PARK7,TKFC,HTRA2,BCL2L12,CARD19,CGNL1,ADORA2A,BIN1,C3,MT3,PPARG,BCAP31,PRDX5,COL28A1,CEBPA,NEDD8,SART3,PACSIN3,ERBB3,KRT8,KRT18,IKBKE,STRADB,LGALS12,PPP1R1B
5_Member	GO Biological Processes	GO:1902532	negative regulation of intracellular signal transduction	-6.55733	-3.03027	16/525	183,997,1032,4722,5144,5300,5999,6425,9368,9370,11315,26007,27429,83596,84270,84952	AGT,CDC34,CDKN2D,NDUFS3,PDE4D,PIN1,RGS4,SFRP5,SLC9A3R1,ADIPOQ,PARK7,TKFC,HTRA2,BCL2L12,CARD19,CGNL1
5_Member	GO Biological Processes	GO:0052548	regulation of endopeptidase activity	-5.39561	-2.48789	13/429	135,183,274,718,1032,4504,5468,10134,11315,25824,27429,83596,340267	ADORA2A,AGT,BIN1,C3,CDKN2D,MT3,PPARG,BCAP31,PARK7,PRDX5,HTRA2,BCL2L12,COL28A1
5_Member	GO Biological Processes	GO:0010951	negative regulation of endopeptidase activity	-5.38491	-2.48789	10/245	135,183,274,718,1032,4504,11315,25824,83596,340267	ADORA2A,AGT,BIN1,C3,CDKN2D,MT3,PARK7,PRDX5,BCL2L12,COL28A1
5_Member	GO Biological Processes	GO:0030162	regulation of proteolysis	-5.28218	-2.42232	17/737	135,183,274,718,1032,1050,4504,4738,5468,9733,10134,11315,25824,27429,29763,83596,340267	ADORA2A,AGT,BIN1,C3,CDKN2D,CEBPA,MT3,NEDD8,PPARG,SART3,BCAP31,PARK7,PRDX5,HTRA2,PACSIN3,BCL2L12,COL28A1
5_Member	GO Biological Processes	GO:0010466	negative regulation of peptidase activity	-5.20181	-2.36091	10/257	135,183,274,718,1032,4504,11315,25824,83596,340267	ADORA2A,AGT,BIN1,C3,CDKN2D,MT3,PARK7,PRDX5,BCL2L12,COL28A1
5_Member	GO Biological Processes	GO:0043154	negative regulation of cysteine-type endopeptidase activity involved in apoptotic process	-5.17457	-2.34798	6/72	135,1032,4504,11315,25824,83596	ADORA2A,CDKN2D,MT3,PARK7,PRDX5,BCL2L12
5_Member	GO Biological Processes	GO:0043281	regulation of cysteine-type endopeptidase activity involved in apoptotic process	-5.10263	-2.31141	9/208	135,1032,4504,5468,10134,11315,25824,27429,83596	ADORA2A,CDKN2D,MT3,PPARG,BCAP31,PARK7,PRDX5,HTRA2,BCL2L12
5_Member	GO Biological Processes	GO:0052547	regulation of peptidase activity	-5.09035	-2.31072	13/458	135,183,274,718,1032,4504,5468,10134,11315,25824,27429,83596,340267	ADORA2A,AGT,BIN1,C3,CDKN2D,MT3,PPARG,BCAP31,PARK7,PRDX5,HTRA2,BCL2L12,COL28A1
5_Member	GO Biological Processes	GO:2000117	negative regulation of cysteine-type endopeptidase activity	-4.90875	-2.24383	6/80	135,1032,4504,11315,25824,83596	ADORA2A,CDKN2D,MT3,PARK7,PRDX5,BCL2L12
5_Member	GO Biological Processes	GO:2000116	regulation of cysteine-type endopeptidase activity	-4.70952	-2.15628	9/233	135,1032,4504,5468,10134,11315,25824,27429,83596	ADORA2A,CDKN2D,MT3,PPARG,BCAP31,PARK7,PRDX5,HTRA2,BCL2L12
5_Member	GO Biological Processes	GO:0097190	apoptotic signaling pathway	-4.65204	-2.11217	14/580	183,1032,2065,3856,3875,4722,9368,9641,10134,11315,27429,55437,83596,85329	AGT,CDKN2D,ERBB3,KRT8,KRT18,NDUFS3,SLC9A3R1,IKBKE,BCAP31,PARK7,HTRA2,STRADB,BCL2L12,LGALS12
5_Member	GO Biological Processes	GO:2001242	regulation of intrinsic apoptotic signaling pathway	-4.11486	-1.73316	7/160	1032,4722,9368,10134,11315,27429,83596	CDKN2D,NDUFS3,SLC9A3R1,BCAP31,PARK7,HTRA2,BCL2L12
5_Member	GO Biological Processes	GO:0097191	extrinsic apoptotic signaling pathway	-4.10277	-1.72804	8/217	183,2065,3856,3875,11315,27429,55437,83596	AGT,ERBB3,KRT8,KRT18,PARK7,HTRA2,STRADB,BCL2L12
5_Member	GO Biological Processes	GO:0045861	negative regulation of proteolysis	-4.10069	-1.72804	10/346	135,183,274,718,1032,4504,11315,25824,83596,340267	ADORA2A,AGT,BIN1,C3,CDKN2D,MT3,PARK7,PRDX5,BCL2L12,COL28A1
5_Member	GO Biological Processes	GO:0097193	intrinsic apoptotic signaling pathway	-4.05496	-1.69118	9/283	1032,4722,9368,9641,10134,11315,27429,83596,85329	CDKN2D,NDUFS3,SLC9A3R1,IKBKE,BCAP31,PARK7,HTRA2,BCL2L12,LGALS12
5_Member	GO Biological Processes	GO:0051346	negative regulation of hydrolase activity	-3.76305	-1.504	11/456	135,183,274,718,1032,4504,11315,25824,83596,84152,340267	ADORA2A,AGT,BIN1,C3,CDKN2D,MT3,PARK7,PRDX5,BCL2L12,PPP1R1B,COL28A1
5_Member	GO Biological Processes	GO:2001243	negative regulation of intrinsic apoptotic signaling pathway	-3.44608	-1.30927	5/95	1032,4722,11315,27429,83596	CDKN2D,NDUFS3,PARK7,HTRA2,BCL2L12
5_Member	GO Biological Processes	GO:2001233	regulation of apoptotic signaling pathway	-3.38864	-1.26727	9/348	183,1032,4722,9368,10134,11315,27429,55437,83596	AGT,CDKN2D,NDUFS3,SLC9A3R1,BCAP31,PARK7,HTRA2,STRADB,BCL2L12
5_Member	GO Biological Processes	GO:2001235	positive regulation of apoptotic signaling pathway	-2.88986	-0.947083	5/126	183,9368,10134,11315,27429	AGT,SLC9A3R1,BCAP31,PARK7,HTRA2
5_Member	GO Biological Processes	GO:2001236	regulation of extrinsic apoptotic signaling pathway	-2.50939	-0.685265	5/154	183,11315,27429,55437,83596	AGT,PARK7,HTRA2,STRADB,BCL2L12
5_Member	GO Biological Processes	GO:2001234	negative regulation of apoptotic signaling pathway	-2.49768	-0.679842	6/224	1032,4722,11315,27429,55437,83596	CDKN2D,NDUFS3,PARK7,HTRA2,STRADB,BCL2L12
5_Member	GO Biological Processes	GO:2001244	positive regulation of intrinsic apoptotic signaling pathway	-2.17878	-0.447842	3/60	9368,10134,11315	SLC9A3R1,BCAP31,PARK7
6_Summary	Reactome Gene Sets	R-HSA-556833	Metabolism of lipids	-6.54459	-3.03027	19/740	183,1580,2194,5346,5446,5468,6319,7069,7368,10555,51171,63924,79071,79777,79887,80339,80736,84246,84649	AGT,CYP4B1,FASN,PLIN1,PON3,PPARG,SCD,THRSP,UGT8,AGPAT2,HSD17B14,CIDEC,ELOVL6,ACBD4,PLBD1,PNPLA3,SLC44A4,MED10,DGAT2
6_Member	Reactome Gene Sets	R-HSA-556833	Metabolism of lipids	-6.54459	-3.03027	19/740	183,1580,2194,5346,5446,5468,6319,7069,7368,10555,51171,63924,79071,79777,79887,80339,80736,84246,84649	AGT,CYP4B1,FASN,PLIN1,PON3,PPARG,SCD,THRSP,UGT8,AGPAT2,HSD17B14,CIDEC,ELOVL6,ACBD4,PLBD1,PNPLA3,SLC44A4,MED10,DGAT2
7_Summary	GO Biological Processes	GO:1903959	regulation of anion transmembrane transport	-6.23968	-2.87369	8/111	718,760,3952,4946,5999,9370,59272,338557,7069,8884,29074,80736,130617,286753,135,3784,5354,8655,9368,10134,27429,54413,274,2065,4129,11315,29763,54550,183,6623,11267,79363,2303,6319,79071,128240,51171,84649,195814,5300,10445	C3,CA2,LEP,OAZ1,RGS4,ADIPOQ,ACE2,FFAR4,THRSP,SLC5A6,MRPL18,SLC44A4,ZFAND2B,TRARG1,ADORA2A,KCNQ1,PLP1,DYNLL1,SLC9A3R1,BCAP31,HTRA2,NLGN3,BIN1,ERBB3,MAOB,PARK7,PACSIN3,NECAB2,AGT,SNCG,SNF8,CPLANE2,FOXC2,SCD,ELOVL6,NAXE,HSD17B14,DGAT2,SDR16C5,PIN1,MCRS1
7_Member	GO Biological Processes	GO:1903959	regulation of anion transmembrane transport	-6.23968	-2.87369	8/111	718,760,3952,4946,5999,9370,59272,338557	C3,CA2,LEP,OAZ1,RGS4,ADIPOQ,ACE2,FFAR4
7_Member	GO Biological Processes	GO:0098656	anion transmembrane transport	-4.91595	-2.24383	14/549	718,760,3952,4946,5999,7069,8884,9370,29074,59272,80736,130617,286753,338557	C3,CA2,LEP,OAZ1,RGS4,THRSP,SLC5A6,ADIPOQ,MRPL18,ACE2,SLC44A4,ZFAND2B,TRARG1,FFAR4
7_Member	GO Biological Processes	GO:0043270	positive regulation of ion transport	-4.64384	-2.1105	15/660	135,718,760,3784,3952,4946,5354,8655,9368,9370,10134,27429,54413,59272,338557	ADORA2A,C3,CA2,KCNQ1,LEP,OAZ1,PLP1,DYNLL1,SLC9A3R1,ADIPOQ,BCAP31,HTRA2,NLGN3,ACE2,FFAR4
7_Member	GO Biological Processes	GO:0051051	negative regulation of transport	-4.55924	-2.06905	12/441	274,2065,3952,4129,4946,5999,9368,9370,11315,29763,54550,338557	BIN1,ERBB3,LEP,MAOB,OAZ1,RGS4,SLC9A3R1,ADIPOQ,PARK7,PACSIN3,NECAB2,FFAR4
7_Member	GO Biological Processes	GO:0043271	negative regulation of ion transport	-4.38325	-1.92951	10/320	274,3952,4129,4946,5999,9368,9370,11315,29763,338557	BIN1,LEP,MAOB,OAZ1,RGS4,SLC9A3R1,ADIPOQ,PARK7,PACSIN3,FFAR4
7_Member	GO Biological Processes	GO:0051046	regulation of secretion	-3.77421	-1.5117	13/616	135,183,2065,3784,3952,4129,6623,8655,9368,9370,11267,79363,338557	ADORA2A,AGT,ERBB3,KCNQ1,LEP,MAOB,SNCG,DYNLL1,SLC9A3R1,ADIPOQ,SNF8,CPLANE2,FFAR4
7_Member	GO Biological Processes	GO:1903793	positive regulation of anion transport	-3.58757	-1.38464	11/478	135,718,760,3952,4946,8655,9370,10134,27429,59272,338557	ADORA2A,C3,CA2,LEP,OAZ1,DYNLL1,ADIPOQ,BCAP31,HTRA2,ACE2,FFAR4
7_Member	GO Biological Processes	GO:0106106	cold-induced thermogenesis	-3.48501	-1.32425	6/144	2303,3952,6319,9370,79071,338557	FOXC2,LEP,SCD,ADIPOQ,ELOVL6,FFAR4
7_Member	GO Biological Processes	GO:0120161	regulation of cold-induced thermogenesis	-3.48501	-1.32425	6/144	2303,3952,6319,9370,79071,338557	FOXC2,LEP,SCD,ADIPOQ,ELOVL6,FFAR4
7_Member	GO Biological Processes	GO:0015850	organic hydroxy compound transport	-3.4449	-1.30927	8/271	135,183,3952,4129,6623,9370,11315,128240	ADORA2A,AGT,LEP,MAOB,SNCG,ADIPOQ,PARK7,NAXE
7_Member	GO Biological Processes	GO:0120162	positive regulation of cold-induced thermogenesis	-3.4043	-1.27536	5/97	3952,6319,9370,79071,338557	LEP,SCD,ADIPOQ,ELOVL6,FFAR4
7_Member	GO Biological Processes	GO:1990845	adaptive thermogenesis	-3.34469	-1.24295	6/153	2303,3952,6319,9370,79071,338557	FOXC2,LEP,SCD,ADIPOQ,ELOVL6,FFAR4
7_Member	GO Biological Processes	GO:1903792	negative regulation of anion transport	-3.30432	-1.21708	7/217	3952,4129,4946,5999,9370,11315,338557	LEP,MAOB,OAZ1,RGS4,ADIPOQ,PARK7,FFAR4
7_Member	GO Biological Processes	GO:1904659	glucose transmembrane transport	-3.15453	-1.12686	5/110	718,3952,9370,286753,338557	C3,LEP,ADIPOQ,TRARG1,FFAR4
7_Member	GO Biological Processes	GO:0008645	hexose transmembrane transport	-3.11911	-1.10994	5/112	718,3952,9370,286753,338557	C3,LEP,ADIPOQ,TRARG1,FFAR4
7_Member	GO Biological Processes	GO:0001659	temperature homeostasis	-3.09098	-1.08631	6/171	2303,3952,6319,9370,79071,338557	FOXC2,LEP,SCD,ADIPOQ,ELOVL6,FFAR4
7_Member	GO Biological Processes	GO:0015749	monosaccharide transmembrane transport	-3.0844	-1.08482	5/114	718,3952,9370,286753,338557	C3,LEP,ADIPOQ,TRARG1,FFAR4
7_Member	GO Biological Processes	GO:0034219	carbohydrate transmembrane transport	-3.05038	-1.05645	5/116	718,3952,9370,286753,338557	C3,LEP,ADIPOQ,TRARG1,FFAR4
7_Member	GO Biological Processes	GO:0023061	signal release	-2.99898	-1.02696	10/477	135,183,3952,4129,6623,8655,9370,11315,80736,338557	ADORA2A,AGT,LEP,MAOB,SNCG,DYNLL1,ADIPOQ,PARK7,SLC44A4,FFAR4
7_Member	GO Biological Processes	GO:0034766	negative regulation of ion transmembrane transport	-2.98432	-1.0211	5/120	274,3952,4946,5999,9368	BIN1,LEP,OAZ1,RGS4,SLC9A3R1
7_Member	GO Biological Processes	GO:0034763	negative regulation of transmembrane transport	-2.9682	-1.00673	5/121	274,3952,4946,5999,9368	BIN1,LEP,OAZ1,RGS4,SLC9A3R1
7_Member	GO Biological Processes	GO:1903960	negative regulation of anion transmembrane transport	-2.84679	-0.917371	3/35	3952,4946,5999	LEP,OAZ1,RGS4
7_Member	GO Biological Processes	GO:0010827	regulation of glucose transmembrane transport	-2.82738	-0.904129	4/77	718,3952,9370,338557	C3,LEP,ADIPOQ,FFAR4
7_Member	GO Biological Processes	GO:0010817	regulation of hormone levels	-2.7646	-0.866078	10/513	183,3952,8655,9370,11315,51171,59272,84649,195814,338557	AGT,LEP,DYNLL1,ADIPOQ,PARK7,HSD17B14,ACE2,DGAT2,SDR16C5,FFAR4
7_Member	GO Biological Processes	GO:0008643	carbohydrate transport	-2.57103	-0.725972	5/149	718,3952,9370,286753,338557	C3,LEP,ADIPOQ,TRARG1,FFAR4
7_Member	GO Biological Processes	GO:1903530	regulation of secretion by cell	-2.46901	-0.657369	10/564	135,183,3952,4129,6623,8655,9370,11267,79363,338557	ADORA2A,AGT,LEP,MAOB,SNCG,DYNLL1,ADIPOQ,SNF8,CPLANE2,FFAR4
7_Member	GO Biological Processes	GO:0051048	negative regulation of secretion	-2.4385	-0.636589	5/160	2065,3952,4129,9370,338557	ERBB3,LEP,MAOB,ADIPOQ,FFAR4
7_Member	GO Biological Processes	GO:0090087	regulation of peptide transport	-2.384	-0.597121	10/580	135,760,3952,4946,8655,9370,10134,11315,27429,338557	ADORA2A,CA2,LEP,OAZ1,DYNLL1,ADIPOQ,BCAP31,PARK7,HTRA2,FFAR4
7_Member	GO Biological Processes	GO:0033157	regulation of intracellular protein transport	-2.28344	-0.529327	6/248	3952,4946,9370,10134,11315,27429	LEP,OAZ1,ADIPOQ,BCAP31,PARK7,HTRA2
7_Member	GO Biological Processes	GO:0046888	negative regulation of hormone secretion	-2.17878	-0.447842	3/60	3952,9370,338557	LEP,ADIPOQ,FFAR4
7_Member	GO Biological Processes	GO:1903827	regulation of cellular protein localization	-2.06289	-0.369561	9/548	3952,4946,5300,9370,10134,10445,11315,27429,54550	LEP,OAZ1,PIN1,ADIPOQ,BCAP31,MCRS1,PARK7,HTRA2,NECAB2
8_Summary	CORUM	CORUM:320	55S ribosome, mitochondrial	-6.21047	-2.87369	7/77	29074,51264,54948,64432,64951,64963,65003,8891,718,11315,27429,65991	MRPL18,MRPL27,MRPL16,MRPS25,MRPS24,MRPS11,MRPL11,EIF2B3,C3,PARK7,HTRA2,FUNDC2
8_Member	CORUM	CORUM:320	55S ribosome, mitochondrial	-6.21047	-2.87369	7/77	29074,51264,54948,64432,64951,64963,65003	MRPL18,MRPL27,MRPL16,MRPS25,MRPS24,MRPS11,MRPL11
8_Member	Reactome Gene Sets	R-HSA-5368286	Mitochondrial translation initiation	-5.84807	-2.73612	7/87	29074,51264,54948,64432,64951,64963,65003	MRPL18,MRPL27,MRPL16,MRPS25,MRPS24,MRPS11,MRPL11
8_Member	Reactome Gene Sets	R-HSA-5389840	Mitochondrial translation elongation	-5.84807	-2.73612	7/87	29074,51264,54948,64432,64951,64963,65003	MRPL18,MRPL27,MRPL16,MRPS25,MRPS24,MRPS11,MRPL11
8_Member	Reactome Gene Sets	R-HSA-5419276	Mitochondrial translation termination	-5.84807	-2.73612	7/87	29074,51264,54948,64432,64951,64963,65003	MRPL18,MRPL27,MRPL16,MRPS25,MRPS24,MRPS11,MRPL11
8_Member	GO Biological Processes	GO:0070125	mitochondrial translational elongation	-5.78113	-2.72274	7/89	29074,51264,54948,64432,64951,64963,65003	MRPL18,MRPL27,MRPL16,MRPS25,MRPS24,MRPS11,MRPL11
8_Member	GO Biological Processes	GO:0070126	mitochondrial translational termination	-5.78113	-2.72274	7/89	29074,51264,54948,64432,64951,64963,65003	MRPL18,MRPL27,MRPL16,MRPS25,MRPS24,MRPS11,MRPL11
8_Member	Reactome Gene Sets	R-HSA-5368287	Mitochondrial translation	-5.65211	-2.63512	7/93	29074,51264,54948,64432,64951,64963,65003	MRPL18,MRPL27,MRPL16,MRPS25,MRPS24,MRPS11,MRPL11
8_Member	GO Biological Processes	GO:0006415	translational termination	-5.29923	-2.42232	7/105	29074,51264,54948,64432,64951,64963,65003	MRPL18,MRPL27,MRPL16,MRPS25,MRPS24,MRPS11,MRPL11
8_Member	GO Biological Processes	GO:0032543	mitochondrial translation	-4.60536	-2.07845	7/134	29074,51264,54948,64432,64951,64963,65003	MRPL18,MRPL27,MRPL16,MRPS25,MRPS24,MRPS11,MRPL11
8_Member	GO Biological Processes	GO:0006414	translational elongation	-4.58454	-2.07056	7/135	29074,51264,54948,64432,64951,64963,65003	MRPL18,MRPL27,MRPL16,MRPS25,MRPS24,MRPS11,MRPL11
8_Member	GO Biological Processes	GO:0140053	mitochondrial gene expression	-4.03106	-1.67597	7/165	29074,51264,54948,64432,64951,64963,65003	MRPL18,MRPL27,MRPL16,MRPS25,MRPS24,MRPS11,MRPL11
8_Member	CORUM	CORUM:324	39S ribosomal subunit, mitochondrial	-3.60758	-1.39816	4/48	29074,51264,54948,65003	MRPL18,MRPL27,MRPL16,MRPL11
8_Member	GO Biological Processes	GO:0043624	cellular protein complex disassembly	-3.24558	-1.18283	7/222	29074,51264,54948,64432,64951,64963,65003	MRPL18,MRPL27,MRPL16,MRPS25,MRPS24,MRPS11,MRPL11
8_Member	Reactome Gene Sets	R-HSA-72766	Translation	-3.2408	-1.18025	8/291	8891,29074,51264,54948,64432,64951,64963,65003	EIF2B3,MRPL18,MRPL27,MRPL16,MRPS25,MRPS24,MRPS11,MRPL11
8_Member	CORUM	CORUM:315	28S ribosomal subunit, mitochondrial	-3.08779	-1.08631	3/29	64432,64951,64963	MRPS25,MRPS24,MRPS11
8_Member	GO Biological Processes	GO:0022411	cellular component disassembly	-2.98655	-1.02158	11/565	718,11315,27429,29074,51264,54948,64432,64951,64963,65003,65991	C3,PARK7,HTRA2,MRPL18,MRPL27,MRPL16,MRPS25,MRPS24,MRPS11,MRPL11,FUNDC2
8_Member	KEGG Pathway	hsa03010	Ribosome	-2.52152	-0.692306	5/153	29074,51264,54948,64963,65003	MRPL18,MRPL27,MRPL16,MRPS11,MRPL11
8_Member	KEGG Pathway	ko03010	Ribosome	-2.52152	-0.692306	5/153	29074,51264,54948,64963,65003	MRPL18,MRPL27,MRPL16,MRPS11,MRPL11
8_Member	GO Biological Processes	GO:0032984	protein-containing complex disassembly	-2.24575	-0.502278	7/334	29074,51264,54948,64432,64951,64963,65003	MRPL18,MRPL27,MRPL16,MRPS25,MRPS24,MRPS11,MRPL11
9_Summary	GO Biological Processes	GO:0034765	regulation of ion transmembrane transport	-6.1861	-2.87369	16/560	274,718,760,3784,3952,4946,5144,5354,5999,8645,9368,9370,11315,54413,59272,338557,5468,10110	BIN1,C3,CA2,KCNQ1,LEP,OAZ1,PDE4D,PLP1,RGS4,KCNK5,SLC9A3R1,ADIPOQ,PARK7,NLGN3,ACE2,FFAR4,PPARG,SGK2
9_Member	GO Biological Processes	GO:0034765	regulation of ion transmembrane transport	-6.1861	-2.87369	16/560	274,718,760,3784,3952,4946,5144,5354,5999,8645,9368,9370,11315,54413,59272,338557	BIN1,C3,CA2,KCNQ1,LEP,OAZ1,PDE4D,PLP1,RGS4,KCNK5,SLC9A3R1,ADIPOQ,PARK7,NLGN3,ACE2,FFAR4
9_Member	GO Biological Processes	GO:0034762	regulation of transmembrane transport	-6.13543	-2.87369	16/565	274,718,760,3784,3952,4946,5144,5354,5999,8645,9368,9370,11315,54413,59272,338557	BIN1,C3,CA2,KCNQ1,LEP,OAZ1,PDE4D,PLP1,RGS4,KCNK5,SLC9A3R1,ADIPOQ,PARK7,NLGN3,ACE2,FFAR4
9_Member	GO Biological Processes	GO:0034764	positive regulation of transmembrane transport	-4.24615	-1.84578	8/207	718,760,3784,5354,9368,9370,54413,59272	C3,CA2,KCNQ1,PLP1,SLC9A3R1,ADIPOQ,NLGN3,ACE2
9_Member	GO Biological Processes	GO:0034767	positive regulation of ion transmembrane transport	-4.24615	-1.84578	8/207	718,760,3784,5354,9368,9370,54413,59272	C3,CA2,KCNQ1,PLP1,SLC9A3R1,ADIPOQ,NLGN3,ACE2
9_Member	GO Biological Processes	GO:1904062	regulation of cation transmembrane transport	-3.4619	-1.31467	9/340	274,3784,5144,5354,5999,9368,11315,54413,59272	BIN1,KCNQ1,PDE4D,PLP1,RGS4,SLC9A3R1,PARK7,NLGN3,ACE2
9_Member	GO Biological Processes	GO:0032409	regulation of transporter activity	-3.32029	-1.22805	8/283	5144,5468,9368,9370,10110,11315,54413,59272	PDE4D,PPARG,SLC9A3R1,ADIPOQ,SGK2,PARK7,NLGN3,ACE2
9_Member	GO Biological Processes	GO:1903961	positive regulation of anion transmembrane transport	-3.207	-1.16269	4/61	718,760,9370,59272	C3,CA2,ADIPOQ,ACE2
9_Member	GO Biological Processes	GO:0032411	positive regulation of transporter activity	-2.24008	-0.500802	4/112	9370,10110,11315,54413	ADIPOQ,SGK2,PARK7,NLGN3
10_Summary	GO Biological Processes	GO:0046890	regulation of lipid biosynthetic process	-6.11917	-2.87369	10/203	718,2194,3952,5105,6319,7069,9370,50846,79071,84649,183,5468,85329,230,5091,5354,5446,8884,11315,80339,4258,5144,57017,284716,339983,7368,10555,51171,80736,1050,4504,26007,195814,1580,79777,4129,10930,128240,136332	C3,FASN,LEP,PCK1,SCD,THRSP,ADIPOQ,DHH,ELOVL6,DGAT2,AGT,PPARG,LGALS12,ALDOC,PC,PLP1,PON3,SLC5A6,PARK7,PNPLA3,MGST2,PDE4D,COQ9,RIMKLA,NAT8L,UGT8,AGPAT2,HSD17B14,SLC44A4,CEBPA,MT3,TKFC,SDR16C5,CYP4B1,ACBD4,MAOB,APOBEC2,NAXE,LRGUK
10_Member	GO Biological Processes	GO:0046890	regulation of lipid biosynthetic process	-6.11917	-2.87369	10/203	718,2194,3952,5105,6319,7069,9370,50846,79071,84649	C3,FASN,LEP,PCK1,SCD,THRSP,ADIPOQ,DHH,ELOVL6,DGAT2
10_Member	GO Biological Processes	GO:0019216	regulation of lipid metabolic process	-5.70364	-2.66644	13/402	183,718,2194,3952,5105,5468,6319,7069,9370,50846,79071,84649,85329	AGT,C3,FASN,LEP,PCK1,PPARG,SCD,THRSP,ADIPOQ,DHH,ELOVL6,DGAT2,LGALS12
10_Member	GO Biological Processes	GO:0032787	monocarboxylic acid metabolic process	-5.39466	-2.48789	16/645	230,718,2194,3952,5091,5105,5354,5446,5468,6319,8884,9370,11315,79071,80339,84649	ALDOC,C3,FASN,LEP,PC,PCK1,PLP1,PON3,PPARG,SCD,SLC5A6,ADIPOQ,PARK7,ELOVL6,PNPLA3,DGAT2
10_Member	GO Biological Processes	GO:0006631	fatty acid metabolic process	-5.06477	-2.30741	12/392	718,2194,3952,5105,5354,5446,5468,6319,9370,79071,80339,84649	C3,FASN,LEP,PCK1,PLP1,PON3,PPARG,SCD,ADIPOQ,ELOVL6,PNPLA3,DGAT2
10_Member	GO Biological Processes	GO:0044283	small molecule biosynthetic process	-5.00486	-2.26869	16/693	230,2194,3952,4258,5091,5105,5144,5354,6319,9370,11315,57017,79071,84649,284716,339983	ALDOC,FASN,LEP,MGST2,PC,PCK1,PDE4D,PLP1,SCD,ADIPOQ,PARK7,COQ9,ELOVL6,DGAT2,RIMKLA,NAT8L
10_Member	GO Biological Processes	GO:0019218	regulation of steroid metabolic process	-4.86977	-2.23463	7/122	183,2194,3952,6319,50846,79071,84649	AGT,FASN,LEP,SCD,DHH,ELOVL6,DGAT2
10_Member	GO Biological Processes	GO:0008610	lipid biosynthetic process	-4.73519	-2.16816	16/729	718,2194,3952,5105,5354,6319,7069,7368,9370,10555,50846,51171,79071,80339,80736,84649	C3,FASN,LEP,PCK1,PLP1,SCD,THRSP,UGT8,ADIPOQ,AGPAT2,DHH,HSD17B14,ELOVL6,PNPLA3,SLC44A4,DGAT2
10_Member	GO Biological Processes	GO:0006066	alcohol metabolic process	-4.53805	-2.05369	11/373	1050,2194,3952,4504,5105,6319,11315,26007,79071,84649,195814	CEBPA,FASN,LEP,MT3,PCK1,SCD,PARK7,TKFC,ELOVL6,DGAT2,SDR16C5
10_Member	GO Biological Processes	GO:0008203	cholesterol metabolic process	-4.2919	-1.872	7/150	1050,2194,3952,4504,6319,79071,84649	CEBPA,FASN,LEP,MT3,SCD,ELOVL6,DGAT2
10_Member	GO Biological Processes	GO:0008202	steroid metabolic process	-4.28233	-1.8674	10/329	183,1050,2194,3952,4504,6319,50846,51171,79071,84649	AGT,CEBPA,FASN,LEP,MT3,SCD,DHH,HSD17B14,ELOVL6,DGAT2
10_Member	GO Biological Processes	GO:1902652	secondary alcohol metabolic process	-4.13198	-1.74569	7/159	1050,2194,3952,4504,6319,79071,84649	CEBPA,FASN,LEP,MT3,SCD,ELOVL6,DGAT2
10_Member	GO Biological Processes	GO:0016125	sterol metabolic process	-4.01466	-1.6739	7/166	1050,2194,3952,4504,6319,79071,84649	CEBPA,FASN,LEP,MT3,SCD,ELOVL6,DGAT2
10_Member	WikiPathways	WP4724	Omega-9 FA synthesis	-3.87599	-1.57727	3/16	2194,6319,79071	FASN,SCD,ELOVL6
10_Member	Reactome Gene Sets	R-HSA-8978868	Fatty acid metabolism	-3.84144	-1.55391	7/177	1580,2194,5446,6319,7069,79071,79777	CYP4B1,FASN,PON3,SCD,THRSP,ELOVL6,ACBD4
10_Member	GO Biological Processes	GO:0035337	fatty-acyl-CoA metabolic process	-3.83484	-1.55097	4/42	2194,6319,79071,84649	FASN,SCD,ELOVL6,DGAT2
10_Member	GO Biological Processes	GO:1901615	organic hydroxy compound metabolic process	-3.61832	-1.40503	12/555	1050,2194,3952,4129,4504,5105,6319,11315,26007,79071,84649,195814	CEBPA,FASN,LEP,MAOB,MT3,PCK1,SCD,PARK7,TKFC,ELOVL6,DGAT2,SDR16C5
10_Member	GO Biological Processes	GO:0046394	carboxylic acid biosynthetic process	-3.57595	-1.3779	9/328	2194,4258,5354,6319,9370,11315,79071,284716,339983	FASN,MGST2,PLP1,SCD,ADIPOQ,PARK7,ELOVL6,RIMKLA,NAT8L
10_Member	GO Biological Processes	GO:0050810	regulation of steroid biosynthetic process	-3.51065	-1.33291	5/92	2194,3952,6319,50846,79071	FASN,LEP,SCD,DHH,ELOVL6
10_Member	GO Biological Processes	GO:0016053	organic acid biosynthetic process	-3.49935	-1.32462	9/336	2194,4258,5354,6319,9370,11315,79071,284716,339983	FASN,MGST2,PLP1,SCD,ADIPOQ,PARK7,ELOVL6,RIMKLA,NAT8L
10_Member	WikiPathways	WP357	Fatty Acid Biosynthesis	-3.44885	-1.30927	3/22	2194,5091,6319	FASN,PC,SCD
10_Member	GO Biological Processes	GO:0046165	alcohol biosynthetic process	-3.30004	-1.21708	6/156	2194,3952,5105,6319,11315,79071	FASN,LEP,PCK1,SCD,PARK7,ELOVL6
10_Member	GO Biological Processes	GO:0090181	regulation of cholesterol metabolic process	-3.18018	-1.14505	4/62	2194,6319,79071,84649	FASN,SCD,ELOVL6,DGAT2
10_Member	GO Biological Processes	GO:0046949	fatty-acyl-CoA biosynthetic process	-3.00188	-1.02696	3/31	2194,6319,79071	FASN,SCD,ELOVL6
10_Member	GO Biological Processes	GO:0006694	steroid biosynthetic process	-2.84382	-0.917371	6/191	2194,3952,6319,50846,51171,79071	FASN,LEP,SCD,DHH,HSD17B14,ELOVL6
10_Member	Reactome Gene Sets	R-HSA-75105	Fatty acyl-CoA biosynthesis	-2.77633	-0.875661	3/37	2194,6319,79071	FASN,SCD,ELOVL6
10_Member	GO Biological Processes	GO:1901568	fatty acid derivative metabolic process	-2.72664	-0.841434	4/82	2194,6319,79071,84649	FASN,SCD,ELOVL6,DGAT2
10_Member	Reactome Gene Sets	R-HSA-2426168	Activation of gene expression by SREBF (SREBP)	-2.6169	-0.761273	3/42	2194,6319,79071	FASN,SCD,ELOVL6
10_Member	GO Biological Processes	GO:0006790	sulfur compound metabolic process	-2.52354	-0.692306	8/378	2194,4258,5091,6319,8884,11315,79071,84649	FASN,MGST2,PC,SCD,SLC5A6,PARK7,ELOVL6,DGAT2
10_Member	GO Biological Processes	GO:0072330	monocarboxylic acid biosynthetic process	-2.49768	-0.679842	6/224	2194,5354,6319,9370,11315,79071	FASN,PLP1,SCD,ADIPOQ,PARK7,ELOVL6
10_Member	KEGG Pathway	hsa01212	Fatty acid metabolism	-2.45099	-0.645767	3/48	2194,6319,79071	FASN,SCD,ELOVL6
10_Member	KEGG Pathway	ko01212	Fatty acid metabolism	-2.45099	-0.645767	3/48	2194,6319,79071	FASN,SCD,ELOVL6
10_Member	GO Biological Processes	GO:0045540	regulation of cholesterol biosynthetic process	-2.42557	-0.629629	3/49	2194,6319,79071	FASN,SCD,ELOVL6
10_Member	GO Biological Processes	GO:0106118	regulation of sterol biosynthetic process	-2.42557	-0.629629	3/49	2194,6319,79071	FASN,SCD,ELOVL6
10_Member	GO Biological Processes	GO:0006633	fatty acid biosynthetic process	-2.3488	-0.570305	5/168	2194,5354,6319,9370,79071	FASN,PLP1,SCD,ADIPOQ,ELOVL6
10_Member	GO Biological Processes	GO:0006637	acyl-CoA metabolic process	-2.33893	-0.566104	4/105	2194,6319,79071,84649	FASN,SCD,ELOVL6,DGAT2
10_Member	GO Biological Processes	GO:0035383	thioester metabolic process	-2.33893	-0.566104	4/105	2194,6319,79071,84649	FASN,SCD,ELOVL6,DGAT2
10_Member	GO Biological Processes	GO:0035384	thioester biosynthetic process	-2.3293	-0.559831	3/53	2194,6319,79071	FASN,SCD,ELOVL6
10_Member	GO Biological Processes	GO:0071616	acyl-CoA biosynthetic process	-2.3293	-0.559831	3/53	2194,6319,79071	FASN,SCD,ELOVL6
10_Member	Reactome Gene Sets	R-HSA-1655829	Regulation of cholesterol biosynthesis by SREBP (SREBF)	-2.28414	-0.529327	3/55	2194,6319,79071	FASN,SCD,ELOVL6
10_Member	GO Biological Processes	GO:1901617	organic hydroxy compound biosynthetic process	-2.25851	-0.510814	6/251	2194,3952,5105,6319,11315,79071	FASN,LEP,PCK1,SCD,PARK7,ELOVL6
10_Member	GO Biological Processes	GO:0055086	nucleobase-containing small molecule metabolic process	-2.17153	-0.446588	10/623	230,2194,5144,6319,10930,11315,79071,84649,128240,136332	ALDOC,FASN,PDE4D,SCD,APOBEC2,PARK7,ELOVL6,DGAT2,NAXE,LRGUK
10_Member	GO Biological Processes	GO:1901570	fatty acid derivative biosynthetic process	-2.13935	-0.426334	3/62	2194,6319,79071	FASN,SCD,ELOVL6
10_Member	GO Biological Processes	GO:0009117	nucleotide metabolic process	-2.11225	-0.40508	9/538	230,2194,5144,6319,11315,79071,84649,128240,136332	ALDOC,FASN,PDE4D,SCD,PARK7,ELOVL6,DGAT2,NAXE,LRGUK
10_Member	GO Biological Processes	GO:0006753	nucleoside phosphate metabolic process	-2.06777	-0.372051	9/547	230,2194,5144,6319,11315,79071,84649,128240,136332	ALDOC,FASN,PDE4D,SCD,PARK7,ELOVL6,DGAT2,NAXE,LRGUK
10_Member	GO Biological Processes	GO:0033866	nucleoside bisphosphate biosynthetic process	-2.04671	-0.361231	3/67	2194,6319,79071	FASN,SCD,ELOVL6
10_Member	GO Biological Processes	GO:0034030	ribonucleoside bisphosphate biosynthetic process	-2.04671	-0.361231	3/67	2194,6319,79071	FASN,SCD,ELOVL6
10_Member	GO Biological Processes	GO:0034033	purine nucleoside bisphosphate biosynthetic process	-2.04671	-0.361231	3/67	2194,6319,79071	FASN,SCD,ELOVL6
11_Summary	GO Biological Processes	GO:0009636	response to toxic substance	-5.48045	-2.49051	10/239	1728,4129,4258,4504,5179,5446,9076,11315,25824,27429,760,1050,3861,4017,29957,3856,9283,135,997,2065,5300,6623,5468,9370,10110	NQO1,MAOB,MGST2,MT3,PENK,PON3,CLDN1,PARK7,PRDX5,HTRA2,CA2,CEBPA,KRT14,LOXL2,SLC25A24,KRT8,GPR37L1,ADORA2A,CDC34,ERBB3,PIN1,SNCG,PPARG,ADIPOQ,SGK2
11_Member	GO Biological Processes	GO:0009636	response to toxic substance	-5.48045	-2.49051	10/239	1728,4129,4258,4504,5179,5446,9076,11315,25824,27429	NQO1,MAOB,MGST2,MT3,PENK,PON3,CLDN1,PARK7,PRDX5,HTRA2
11_Member	GO Biological Processes	GO:0010038	response to metal ion	-4.76896	-2.18769	11/352	760,1050,1728,3861,4017,4129,4504,5179,9076,11315,29957	CA2,CEBPA,NQO1,KRT14,LOXL2,MAOB,MT3,PENK,CLDN1,PARK7,SLC25A24
11_Member	GO Biological Processes	GO:0010035	response to inorganic substance	-4.32815	-1.90323	13/542	760,1050,1728,3856,3861,4017,4129,4504,5179,9076,9283,11315,29957	CA2,CEBPA,NQO1,KRT8,KRT14,LOXL2,MAOB,MT3,PENK,CLDN1,GPR37L1,PARK7,SLC25A24
11_Member	GO Biological Processes	GO:1901214	regulation of neuron death	-3.842	-1.55391	9/302	135,997,1728,2065,4504,5300,6623,11315,27429	ADORA2A,CDC34,NQO1,ERBB3,MT3,PIN1,SNCG,PARK7,HTRA2
11_Member	GO Biological Processes	GO:0043523	regulation of neuron apoptotic process	-3.55667	-1.36457	7/197	135,997,1728,2065,4504,5300,11315	ADORA2A,CDC34,NQO1,ERBB3,MT3,PIN1,PARK7
11_Member	GO Biological Processes	GO:0070997	neuron death	-3.44338	-1.30927	9/342	135,997,1728,2065,4504,5300,6623,11315,27429	ADORA2A,CDC34,NQO1,ERBB3,MT3,PIN1,SNCG,PARK7,HTRA2
11_Member	GO Biological Processes	GO:0062197	cellular response to chemical stress	-3.37964	-1.26319	9/349	1728,4504,5179,5468,9283,11315,25824,27429,29957	NQO1,MT3,PENK,PPARG,GPR37L1,PARK7,PRDX5,HTRA2,SLC25A24
11_Member	GO Biological Processes	GO:0098869	cellular oxidant detoxification	-3.30398	-1.21708	5/102	1728,4258,4504,11315,25824	NQO1,MGST2,MT3,PARK7,PRDX5
11_Member	GO Biological Processes	GO:0006979	response to oxidative stress	-3.21336	-1.16357	10/447	1728,4504,5179,9283,9370,10110,11315,25824,27429,29957	NQO1,MT3,PENK,GPR37L1,ADIPOQ,SGK2,PARK7,PRDX5,HTRA2,SLC25A24
11_Member	GO Biological Processes	GO:0051402	neuron apoptotic process	-3.15486	-1.12686	7/230	135,997,1728,2065,4504,5300,11315	ADORA2A,CDC34,NQO1,ERBB3,MT3,PIN1,PARK7
11_Member	GO Biological Processes	GO:0034599	cellular response to oxidative stress	-3.14519	-1.12283	8/301	1728,4504,5179,9283,11315,25824,27429,29957	NQO1,MT3,PENK,GPR37L1,PARK7,PRDX5,HTRA2,SLC25A24
11_Member	GO Biological Processes	GO:1990748	cellular detoxification	-3.0673	-1.0715	5/115	1728,4258,4504,11315,25824	NQO1,MGST2,MT3,PARK7,PRDX5
11_Member	GO Biological Processes	GO:0097237	cellular response to toxic substance	-2.95224	-0.995942	5/122	1728,4258,4504,11315,25824	NQO1,MGST2,MT3,PARK7,PRDX5
11_Member	GO Biological Processes	GO:1901215	negative regulation of neuron death	-2.79811	-0.885855	6/195	135,2065,4504,5300,11315,27429	ADORA2A,ERBB3,MT3,PIN1,PARK7,HTRA2
11_Member	GO Biological Processes	GO:0043524	negative regulation of neuron apoptotic process	-2.75755	-0.860527	5/135	135,2065,4504,5300,11315	ADORA2A,ERBB3,MT3,PIN1,PARK7
11_Member	GO Biological Processes	GO:0098754	detoxification	-2.71572	-0.831971	5/138	1728,4258,4504,11315,25824	NQO1,MGST2,MT3,PARK7,PRDX5
11_Member	GO Biological Processes	GO:0046688	response to copper ion	-2.6169	-0.761273	3/42	4017,4504,11315	LOXL2,MT3,PARK7
11_Member	GO Biological Processes	GO:0034614	cellular response to reactive oxygen species	-2.45009	-0.645767	5/159	1728,4504,9283,11315,25824	NQO1,MT3,GPR37L1,PARK7,PRDX5
11_Member	GO Biological Processes	GO:0043525	positive regulation of neuron apoptotic process	-2.30649	-0.544764	3/54	997,1728,5300	CDC34,NQO1,PIN1
11_Member	GO Biological Processes	GO:0071248	cellular response to metal ion	-2.13611	-0.425054	5/189	1050,1728,4504,9076,29957	CEBPA,NQO1,MT3,CLDN1,SLC25A24
12_Summary	GO Biological Processes	GO:0019432	triglyceride biosynthetic process	-5.16139	-2.34798	5/42	718,5105,7069,80339,84649,10555,26007,79887,80736	C3,PCK1,THRSP,PNPLA3,DGAT2,AGPAT2,TKFC,PLBD1,SLC44A4
12_Member	GO Biological Processes	GO:0019432	triglyceride biosynthetic process	-5.16139	-2.34798	5/42	718,5105,7069,80339,84649	C3,PCK1,THRSP,PNPLA3,DGAT2
12_Member	GO Biological Processes	GO:0046460	neutral lipid biosynthetic process	-4.78292	-2.18992	5/50	718,5105,7069,80339,84649	C3,PCK1,THRSP,PNPLA3,DGAT2
12_Member	GO Biological Processes	GO:0046463	acylglycerol biosynthetic process	-4.78292	-2.18992	5/50	718,5105,7069,80339,84649	C3,PCK1,THRSP,PNPLA3,DGAT2
12_Member	GO Biological Processes	GO:0010866	regulation of triglyceride biosynthetic process	-3.51049	-1.33291	3/21	718,7069,84649	C3,THRSP,DGAT2
12_Member	KEGG Pathway	hsa00561	Glycerolipid metabolism	-3.26214	-1.19498	4/59	10555,26007,80339,84649	AGPAT2,TKFC,PNPLA3,DGAT2
12_Member	KEGG Pathway	ko00561	Glycerolipid metabolism	-3.26214	-1.19498	4/59	10555,26007,80339,84649	AGPAT2,TKFC,PNPLA3,DGAT2
12_Member	GO Biological Processes	GO:0006641	triglyceride metabolic process	-3.19071	-1.15351	5/108	718,5105,7069,80339,84649	C3,PCK1,THRSP,PNPLA3,DGAT2
12_Member	Reactome Gene Sets	R-HSA-1483206	Glycerophospholipid biosynthesis	-2.84456	-0.917371	5/129	10555,79887,80339,80736,84649	AGPAT2,PLBD1,PNPLA3,SLC44A4,DGAT2
12_Member	GO Biological Processes	GO:0045017	glycerolipid biosynthetic process	-2.78979	-0.879434	7/266	718,5105,7069,10555,80339,80736,84649	C3,PCK1,THRSP,AGPAT2,PNPLA3,SLC44A4,DGAT2
12_Member	GO Biological Processes	GO:0006638	neutral lipid metabolic process	-2.74348	-0.853034	5/136	718,5105,7069,80339,84649	C3,PCK1,THRSP,PNPLA3,DGAT2
12_Member	GO Biological Processes	GO:0006639	acylglycerol metabolic process	-2.74348	-0.853034	5/136	718,5105,7069,80339,84649	C3,PCK1,THRSP,PNPLA3,DGAT2
12_Member	GO Biological Processes	GO:0090207	regulation of triglyceride metabolic process	-2.70989	-0.827591	3/39	718,7069,84649	C3,THRSP,DGAT2
12_Member	GO Biological Processes	GO:0046486	glycerolipid metabolic process	-2.17408	-0.447842	8/433	718,5105,7069,10555,79887,80339,80736,84649	C3,PCK1,THRSP,AGPAT2,PLBD1,PNPLA3,SLC44A4,DGAT2
13_Summary	GO Biological Processes	GO:0006071	glycerol metabolic process	-5.1511	-2.34798	4/20	3952,5105,26007,84649,4258,4504,5346,9370,51171,79887,80339,85329,285148,230,5091,1728,3875,8655,8891,384,5446,10840,10930,11315,8908,183,1050,3856,9076,9618,4017,5179,5300,5468	LEP,PCK1,TKFC,DGAT2,MGST2,MT3,PLIN1,ADIPOQ,HSD17B14,PLBD1,PNPLA3,LGALS12,IAH1,ALDOC,PC,NQO1,KRT18,DYNLL1,EIF2B3,ARG2,PON3,ALDH1L1,APOBEC2,PARK7,GYG2,AGT,CEBPA,KRT8,CLDN1,TRAF4,LOXL2,PENK,PIN1,PPARG
13_Member	GO Biological Processes	GO:0006071	glycerol metabolic process	-5.1511	-2.34798	4/20	3952,5105,26007,84649	LEP,PCK1,TKFC,DGAT2
13_Member	GO Biological Processes	GO:0016042	lipid catabolic process	-4.89676	-2.24383	11/341	3952,4258,4504,5105,5346,9370,51171,79887,80339,85329,285148	LEP,MGST2,MT3,PCK1,PLIN1,ADIPOQ,HSD17B14,PLBD1,PNPLA3,LGALS12,IAH1
13_Member	GO Biological Processes	GO:0019400	alditol metabolic process	-4.89568	-2.24383	4/23	3952,5105,26007,84649	LEP,PCK1,TKFC,DGAT2
13_Member	GO Biological Processes	GO:0006094	gluconeogenesis	-4.67088	-2.12437	6/88	230,3952,5091,5105,9370,84649	ALDOC,LEP,PC,PCK1,ADIPOQ,DGAT2
13_Member	GO Biological Processes	GO:0019319	hexose biosynthetic process	-4.58781	-2.07056	6/91	230,3952,5091,5105,9370,84649	ALDOC,LEP,PC,PCK1,ADIPOQ,DGAT2
13_Member	GO Biological Processes	GO:0046364	monosaccharide biosynthetic process	-4.43048	-1.96315	6/97	230,3952,5091,5105,9370,84649	ALDOC,LEP,PC,PCK1,ADIPOQ,DGAT2
13_Member	GO Biological Processes	GO:0009743	response to carbohydrate	-4.03398	-1.67597	8/222	1728,3875,3952,5105,8655,8891,9370,80339	NQO1,KRT18,LEP,PCK1,DYNLL1,EIF2B3,ADIPOQ,PNPLA3
13_Member	GO Biological Processes	GO:0044282	small molecule catabolic process	-3.94988	-1.63578	11/434	230,384,3952,4504,5105,5446,9370,10840,10930,11315,26007	ALDOC,ARG2,LEP,MT3,PCK1,PON3,ADIPOQ,ALDH1L1,APOBEC2,PARK7,TKFC
13_Member	GO Biological Processes	GO:0016051	carbohydrate biosynthetic process	-3.38935	-1.26727	7/210	230,3952,5091,5105,8908,9370,84649	ALDOC,LEP,PC,PCK1,GYG2,ADIPOQ,DGAT2
13_Member	GO Biological Processes	GO:0044242	cellular lipid catabolic process	-3.14379	-1.12283	7/231	3952,4258,4504,5105,9370,79887,80339	LEP,MGST2,MT3,PCK1,ADIPOQ,PLBD1,PNPLA3
13_Member	GO Biological Processes	GO:0014823	response to activity	-3.00491	-1.02696	4/69	183,3952,5105,9370	AGT,LEP,PCK1,ADIPOQ
13_Member	GO Biological Processes	GO:0019318	hexose metabolic process	-2.94399	-0.991109	7/250	230,3952,5091,5105,9370,26007,84649	ALDOC,LEP,PC,PCK1,ADIPOQ,TKFC,DGAT2
13_Member	Reactome Gene Sets	R-HSA-70263	Gluconeogenesis	-2.88369	-0.942574	3/34	230,5091,5105	ALDOC,PC,PCK1
13_Member	GO Biological Processes	GO:0034284	response to monosaccharide	-2.77569	-0.875661	6/197	3875,3952,5105,8655,8891,9370	KRT18,LEP,PCK1,DYNLL1,EIF2B3,ADIPOQ
13_Member	GO Biological Processes	GO:0005996	monosaccharide metabolic process	-2.73493	-0.84717	7/272	230,3952,5091,5105,9370,26007,84649	ALDOC,LEP,PC,PCK1,ADIPOQ,TKFC,DGAT2
13_Member	GO Biological Processes	GO:0006006	glucose metabolic process	-2.63635	-0.769694	6/210	230,3952,5091,5105,9370,84649	ALDOC,LEP,PC,PCK1,ADIPOQ,DGAT2
13_Member	WikiPathways	WP534	Glycolysis and Gluconeogenesis	-2.53091	-0.696846	3/45	230,5091,5105	ALDOC,PC,PCK1
13_Member	GO Biological Processes	GO:0071356	cellular response to tumor necrosis factor	-2.52992	-0.696846	7/296	1050,3856,3875,5105,9076,9370,9618	CEBPA,KRT8,KRT18,PCK1,CLDN1,ADIPOQ,TRAF4
13_Member	GO Biological Processes	GO:0070482	response to oxygen levels	-2.47534	-0.662466	8/385	3952,4017,4504,5105,5179,5300,5468,9370	LEP,LOXL2,MT3,PCK1,PENK,PIN1,PPARG,ADIPOQ
13_Member	GO Biological Processes	GO:0034612	response to tumor necrosis factor	-2.34528	-0.569057	7/320	1050,3856,3875,5105,9076,9370,9618	CEBPA,KRT8,KRT18,PCK1,CLDN1,ADIPOQ,TRAF4
13_Member	GO Biological Processes	GO:0046395	carboxylic acid catabolic process	-2.31728	-0.552561	6/244	384,3952,5105,5446,9370,10840	ARG2,LEP,PCK1,PON3,ADIPOQ,ALDH1L1
13_Member	GO Biological Processes	GO:0016054	organic acid catabolic process	-2.19385	-0.45974	6/259	384,3952,5105,5446,9370,10840	ARG2,LEP,PCK1,PON3,ADIPOQ,ALDH1L1
13_Member	GO Biological Processes	GO:0001666	response to hypoxia	-2.15162	-0.432127	7/348	3952,4017,4504,5105,5179,5300,9370	LEP,LOXL2,MT3,PCK1,PENK,PIN1,ADIPOQ
13_Member	GO Biological Processes	GO:0009746	response to hexose	-2.11738	-0.409242	5/191	3875,5105,8655,8891,9370	KRT18,PCK1,DYNLL1,EIF2B3,ADIPOQ
13_Member	GO Biological Processes	GO:0036293	response to decreased oxygen levels	-2.07491	-0.376761	7/360	3952,4017,4504,5105,5179,5300,9370	LEP,LOXL2,MT3,PCK1,PENK,PIN1,ADIPOQ
13_Member	GO Biological Processes	GO:0019751	polyol metabolic process	-2.01598	-0.341408	4/130	3952,5105,26007,84649	LEP,PCK1,TKFC,DGAT2
13_Member	KEGG Pathway	hsa04920	Adipocytokine signaling pathway	-2.01181	-0.33992	3/69	3952,5105,9370	LEP,PCK1,ADIPOQ
13_Member	KEGG Pathway	ko04920	Adipocytokine signaling pathway	-2.01181	-0.33992	3/69	3952,5105,9370	LEP,PCK1,ADIPOQ
13_Member	GO Biological Processes	GO:0072329	monocarboxylic acid catabolic process	-2.00462	-0.335402	4/131	3952,5105,5446,9370	LEP,PCK1,PON3,ADIPOQ
14_Summary	GO Biological Processes	GO:0010001	glial cell differentiation	-5.06919	-2.30741	9/210	135,274,2065,4504,5354,5468,8891,9283,57716,5179,3784,5144,5999,8645,29763	ADORA2A,BIN1,ERBB3,MT3,PLP1,PPARG,EIF2B3,GPR37L1,PRX,PENK,KCNQ1,PDE4D,RGS4,KCNK5,PACSIN3
14_Member	GO Biological Processes	GO:0010001	glial cell differentiation	-5.06919	-2.30741	9/210	135,274,2065,4504,5354,5468,8891,9283,57716	ADORA2A,BIN1,ERBB3,MT3,PLP1,PPARG,EIF2B3,GPR37L1,PRX
14_Member	GO Biological Processes	GO:0042063	gliogenesis	-4.83761	-2.21059	10/283	135,274,2065,4504,5179,5354,5468,8891,9283,57716	ADORA2A,BIN1,ERBB3,MT3,PENK,PLP1,PPARG,EIF2B3,GPR37L1,PRX
14_Member	GO Biological Processes	GO:0048708	astrocyte differentiation	-4.01213	-1.6739	5/72	135,274,4504,5354,9283	ADORA2A,BIN1,MT3,PLP1,GPR37L1
14_Member	GO Biological Processes	GO:0021782	glial cell development	-3.11911	-1.10994	5/112	135,4504,5354,8891,57716	ADORA2A,MT3,PLP1,EIF2B3,PRX
14_Member	GO Biological Processes	GO:0014002	astrocyte development	-2.6169	-0.761273	3/42	135,4504,5354	ADORA2A,MT3,PLP1
14_Member	GO Biological Processes	GO:0030001	metal ion transport	-2.39205	-0.603177	9/486	135,274,3784,4504,5144,5354,5999,8645,29763	ADORA2A,BIN1,KCNQ1,MT3,PDE4D,PLP1,RGS4,KCNK5,PACSIN3
14_Member	GO Biological Processes	GO:0051924	regulation of calcium ion transport	-2.36939	-0.585513	6/238	135,274,5144,5354,5999,29763	ADORA2A,BIN1,PDE4D,PLP1,RGS4,PACSIN3
14_Member	GO Biological Processes	GO:0010959	regulation of metal ion transport	-2.29184	-0.532419	6/247	135,274,5144,5354,5999,29763	ADORA2A,BIN1,PDE4D,PLP1,RGS4,PACSIN3
15_Summary	GO Biological Processes	GO:0042552	myelination	-4.82371	-2.20465	7/124	4359,5354,7368,23114,50846,57716,114569,2065,9076,1821	MPZ,PLP1,UGT8,NFASC,DHH,PRX,MAL2,ERBB3,CLDN1,DRP2
15_Member	GO Biological Processes	GO:0042552	myelination	-4.82371	-2.20465	7/124	4359,5354,7368,23114,50846,57716,114569	MPZ,PLP1,UGT8,NFASC,DHH,PRX,MAL2
15_Member	GO Biological Processes	GO:0007272	ensheathment of neurons	-4.77848	-2.18992	7/126	4359,5354,7368,23114,50846,57716,114569	MPZ,PLP1,UGT8,NFASC,DHH,PRX,MAL2
15_Member	GO Biological Processes	GO:0008366	axon ensheathment	-4.77848	-2.18992	7/126	4359,5354,7368,23114,50846,57716,114569	MPZ,PLP1,UGT8,NFASC,DHH,PRX,MAL2
15_Member	GO Biological Processes	GO:0007422	peripheral nervous system development	-3.95538	-1.63579	5/74	2065,7368,9076,23114,57716	ERBB3,UGT8,CLDN1,NFASC,PRX
15_Member	Reactome Gene Sets	R-HSA-9619665	EGR2 and SOX10-mediated initiation of Schwann cell myelination	-3.13319	-1.11775	3/28	1821,4359,57716	DRP2,MPZ,PRX
16_Summary	GO Biological Processes	GO:0045471	response to ethanol	-4.75617	-2.18208	7/127	1728,3952,4129,5179,5999,9076,9370,384,3861,4017,5105,27429,83596,5468,1032,3875,4504,50846	NQO1,LEP,MAOB,PENK,RGS4,CLDN1,ADIPOQ,ARG2,KRT14,LOXL2,PCK1,HTRA2,BCL2L12,PPARG,CDKN2D,KRT18,MT3,DHH
16_Member	GO Biological Processes	GO:0045471	response to ethanol	-4.75617	-2.18208	7/127	1728,3952,4129,5179,5999,9076,9370	NQO1,LEP,MAOB,PENK,RGS4,CLDN1,ADIPOQ
16_Member	GO Biological Processes	GO:0007568	aging	-4.5715	-2.06941	10/304	384,1728,3861,3952,4017,5105,5179,9076,27429,83596	ARG2,NQO1,KRT14,LEP,LOXL2,PCK1,PENK,CLDN1,HTRA2,BCL2L12
16_Member	GO Biological Processes	GO:0097305	response to alcohol	-3.87614	-1.57727	8/234	1728,3952,4129,5179,5468,5999,9076,9370	NQO1,LEP,MAOB,PENK,PPARG,RGS4,CLDN1,ADIPOQ
16_Member	GO Biological Processes	GO:0032526	response to retinoic acid	-3.28458	-1.21072	5/103	1032,3952,5105,5468,27429	CDKN2D,LEP,PCK1,PPARG,HTRA2
16_Member	GO Biological Processes	GO:0007584	response to nutrient	-3.17191	-1.13883	6/165	1032,1728,3952,5179,5468,9370	CDKN2D,NQO1,LEP,PENK,PPARG,ADIPOQ
16_Member	GO Biological Processes	GO:0071300	cellular response to retinoic acid	-3.12795	-1.11488	4/64	3952,5105,5468,27429	LEP,PCK1,PPARG,HTRA2
16_Member	GO Biological Processes	GO:0071295	cellular response to vitamin	-3.04406	-1.05386	3/30	3952,5179,5468	LEP,PENK,PPARG
16_Member	GO Biological Processes	GO:0031670	cellular response to nutrient	-2.6169	-0.761273	3/42	3952,5179,5468	LEP,PENK,PPARG
16_Member	GO Biological Processes	GO:0031667	response to nutrient levels	-2.6053	-0.751035	9/451	1032,1728,3875,3952,4504,5105,5179,5468,9370	CDKN2D,NQO1,KRT18,LEP,MT3,PCK1,PENK,PPARG,ADIPOQ
16_Member	GO Biological Processes	GO:0033273	response to vitamin	-2.59668	-0.743769	4/89	1032,3952,5179,5468	CDKN2D,LEP,PENK,PPARG
16_Member	GO Biological Processes	GO:0009991	response to extracellular stimulus	-2.44481	-0.641692	9/477	1032,1728,3875,3952,4504,5105,5179,5468,9370	CDKN2D,NQO1,KRT18,LEP,MT3,PCK1,PENK,PPARG,ADIPOQ
16_Member	GO Biological Processes	GO:0032355	response to estradiol	-2.07437	-0.376761	4/125	1728,3952,5179,50846	NQO1,LEP,PENK,DHH
17_Summary	GO Biological Processes	GO:0003013	circulatory system process	-4.40592	-1.94413	14/611	135,183,274,2303,3784,3952,5144,5468,5999,8884,9283,9368,9370,59272,5300,54413,23114,384	ADORA2A,AGT,BIN1,FOXC2,KCNQ1,LEP,PDE4D,PPARG,RGS4,SLC5A6,GPR37L1,SLC9A3R1,ADIPOQ,ACE2,PIN1,NLGN3,NFASC,ARG2
17_Member	GO Biological Processes	GO:0003013	circulatory system process	-4.40592	-1.94413	14/611	135,183,274,2303,3784,3952,5144,5468,5999,8884,9283,9368,9370,59272	ADORA2A,AGT,BIN1,FOXC2,KCNQ1,LEP,PDE4D,PPARG,RGS4,SLC5A6,GPR37L1,SLC9A3R1,ADIPOQ,ACE2
17_Member	GO Biological Processes	GO:0045823	positive regulation of heart contraction	-4.00704	-1.67292	4/38	3784,5144,5999,59272	KCNQ1,PDE4D,RGS4,ACE2
17_Member	GO Biological Processes	GO:1903524	positive regulation of blood circulation	-3.91858	-1.60838	4/40	3784,5144,5999,59272	KCNQ1,PDE4D,RGS4,ACE2
17_Member	GO Biological Processes	GO:0008217	regulation of blood pressure	-3.84144	-1.55391	7/177	183,3952,5144,5468,9283,9370,59272	AGT,LEP,PDE4D,PPARG,GPR37L1,ADIPOQ,ACE2
17_Member	GO Biological Processes	GO:0008015	blood circulation	-3.81679	-1.54016	12/528	135,183,274,2303,3784,3952,5144,5468,5999,9283,9370,59272	ADORA2A,AGT,BIN1,FOXC2,KCNQ1,LEP,PDE4D,PPARG,RGS4,GPR37L1,ADIPOQ,ACE2
17_Member	GO Biological Processes	GO:0044057	regulation of system process	-3.36651	-1.25327	12/592	135,183,274,3784,3952,5144,5300,5999,9368,9370,54413,59272	ADORA2A,AGT,BIN1,KCNQ1,LEP,PDE4D,PIN1,RGS4,SLC9A3R1,ADIPOQ,NLGN3,ACE2
17_Member	GO Biological Processes	GO:0010460	positive regulation of heart rate	-3.22951	-1.17759	3/26	3784,5144,5999	KCNQ1,PDE4D,RGS4
17_Member	GO Biological Processes	GO:0090257	regulation of muscle system process	-3.01535	-1.03433	7/243	183,274,3784,5144,5300,5999,59272	AGT,BIN1,KCNQ1,PDE4D,PIN1,RGS4,ACE2
17_Member	GO Biological Processes	GO:0055117	regulation of cardiac muscle contraction	-2.86976	-0.935226	4/75	274,3784,5144,59272	BIN1,KCNQ1,PDE4D,ACE2
17_Member	GO Biological Processes	GO:0035637	multicellular organismal signaling	-2.69931	-0.81846	6/204	183,274,3784,5144,23114,59272	AGT,BIN1,KCNQ1,PDE4D,NFASC,ACE2
17_Member	GO Biological Processes	GO:0003012	muscle system process	-2.59251	-0.741867	9/453	183,274,384,3784,3952,5144,5300,5999,59272	AGT,BIN1,ARG2,KCNQ1,LEP,PDE4D,PIN1,RGS4,ACE2
17_Member	GO Biological Processes	GO:0003073	regulation of systemic arterial blood pressure	-2.57907	-0.731533	4/90	183,5144,9283,59272	AGT,PDE4D,GPR37L1,ACE2
17_Member	GO Biological Processes	GO:1903522	regulation of blood circulation	-2.57084	-0.725972	7/291	183,274,3784,3952,5144,5999,59272	AGT,BIN1,KCNQ1,LEP,PDE4D,RGS4,ACE2
17_Member	GO Biological Processes	GO:0006942	regulation of striated muscle contraction	-2.56167	-0.722835	4/91	274,3784,5144,59272	BIN1,KCNQ1,PDE4D,ACE2
17_Member	GO Biological Processes	GO:0061337	cardiac conduction	-2.55851	-0.722835	5/150	183,274,3784,5144,59272	AGT,BIN1,KCNQ1,PDE4D,ACE2
17_Member	GO Biological Processes	GO:0003044	regulation of systemic arterial blood pressure mediated by a chemical signal	-2.50364	-0.680776	3/46	183,5144,59272	AGT,PDE4D,ACE2
17_Member	GO Biological Processes	GO:0002027	regulation of heart rate	-2.4617	-0.651288	4/97	274,3784,5144,5999	BIN1,KCNQ1,PDE4D,RGS4
17_Member	GO Biological Processes	GO:0008016	regulation of heart contraction	-2.30027	-0.539647	6/246	183,274,3784,5144,5999,59272	AGT,BIN1,KCNQ1,PDE4D,RGS4,ACE2
17_Member	GO Biological Processes	GO:0006941	striated muscle contraction	-2.26413	-0.513477	5/176	274,384,3784,5144,59272	BIN1,ARG2,KCNQ1,PDE4D,ACE2
17_Member	GO Biological Processes	GO:0060047	heart contraction	-2.03571	-0.352069	6/280	183,274,3784,5144,5999,59272	AGT,BIN1,KCNQ1,PDE4D,RGS4,ACE2
18_Summary	GO Biological Processes	GO:0043279	response to alkaloid	-4.38044	-1.92951	6/99	135,1728,5179,5468,5999,84152,5144	ADORA2A,NQO1,PENK,PPARG,RGS4,PPP1R1B,PDE4D
18_Member	GO Biological Processes	GO:0043279	response to alkaloid	-4.38044	-1.92951	6/99	135,1728,5179,5468,5999,84152	ADORA2A,NQO1,PENK,PPARG,RGS4,PPP1R1B
18_Member	GO Biological Processes	GO:0014072	response to isoquinoline alkaloid	-3.08779	-1.08631	3/29	5179,5999,84152	PENK,RGS4,PPP1R1B
18_Member	GO Biological Processes	GO:0043278	response to morphine	-3.08779	-1.08631	3/29	5179,5999,84152	PENK,RGS4,PPP1R1B
18_Member	GO Biological Processes	GO:0014075	response to amine	-2.6169	-0.761273	3/42	1728,5999,84152	NQO1,RGS4,PPP1R1B
18_Member	WikiPathways	WP4222	Phosphodiesterases in neuronal function	-2.30649	-0.544764	3/54	135,5144,84152	ADORA2A,PDE4D,PPP1R1B
19_Summary	GO Biological Processes	GO:0031347	regulation of defense response	-4.37316	-1.92755	15/697	183,384,718,1050,3460,3952,4258,5179,5468,9370,9641,11315,26007,59272,338557,135,1032,2065,4504,5999,9368,9618,11267,28956,55437,84152,5144,8655,3588,5354,25824,3495,5300,10555,195814	AGT,ARG2,C3,CEBPA,IFNGR2,LEP,MGST2,PENK,PPARG,ADIPOQ,IKBKE,PARK7,TKFC,ACE2,FFAR4,ADORA2A,CDKN2D,ERBB3,MT3,RGS4,SLC9A3R1,TRAF4,SNF8,LAMTOR2,STRADB,PPP1R1B,PDE4D,DYNLL1,IL10RB,PLP1,PRDX5,IGHD,PIN1,AGPAT2,SDR16C5
19_Member	GO Biological Processes	GO:0031347	regulation of defense response	-4.37316	-1.92755	15/697	183,384,718,1050,3460,3952,4258,5179,5468,9370,9641,11315,26007,59272,338557	AGT,ARG2,C3,CEBPA,IFNGR2,LEP,MGST2,PENK,PPARG,ADIPOQ,IKBKE,PARK7,TKFC,ACE2,FFAR4
19_Member	GO Biological Processes	GO:0045859	regulation of protein kinase activity	-4.26538	-1.85535	16/798	135,183,1032,1050,2065,3952,4504,5999,9368,9370,9618,11267,11315,28956,55437,84152	ADORA2A,AGT,CDKN2D,CEBPA,ERBB3,LEP,MT3,RGS4,SLC9A3R1,ADIPOQ,TRAF4,SNF8,PARK7,LAMTOR2,STRADB,PPP1R1B
19_Member	GO Biological Processes	GO:0051348	negative regulation of transferase activity	-3.88545	-1.57911	9/298	135,183,1032,1050,5468,5999,9370,11315,84152	ADORA2A,AGT,CDKN2D,CEBPA,PPARG,RGS4,ADIPOQ,PARK7,PPP1R1B
19_Member	GO Biological Processes	GO:0006469	negative regulation of protein kinase activity	-3.75184	-1.49623	8/244	135,183,1032,1050,5999,9370,11315,84152	ADORA2A,AGT,CDKN2D,CEBPA,RGS4,ADIPOQ,PARK7,PPP1R1B
19_Member	GO Biological Processes	GO:0042326	negative regulation of phosphorylation	-3.52228	-1.33605	10/408	135,183,1032,1050,5144,5999,8655,9370,11315,84152	ADORA2A,AGT,CDKN2D,CEBPA,PDE4D,RGS4,DYNLL1,ADIPOQ,PARK7,PPP1R1B
19_Member	GO Biological Processes	GO:0033673	negative regulation of kinase activity	-3.47712	-1.3191	8/268	135,183,1032,1050,5999,9370,11315,84152	ADORA2A,AGT,CDKN2D,CEBPA,RGS4,ADIPOQ,PARK7,PPP1R1B
19_Member	GO Biological Processes	GO:0006954	inflammatory response	-3.32094	-1.22805	14/778	135,183,718,1050,3588,3952,4258,5354,5468,9370,11315,25824,59272,338557	ADORA2A,AGT,C3,CEBPA,IL10RB,LEP,MGST2,PLP1,PPARG,ADIPOQ,PARK7,PRDX5,ACE2,FFAR4
19_Member	GO Biological Processes	GO:0001933	negative regulation of protein phosphorylation	-3.2569	-1.19195	9/363	135,183,1032,1050,5144,5999,9370,11315,84152	ADORA2A,AGT,CDKN2D,CEBPA,PDE4D,RGS4,ADIPOQ,PARK7,PPP1R1B
19_Member	GO Biological Processes	GO:0050727	regulation of inflammatory response	-3.20614	-1.16269	9/369	183,718,1050,4258,5468,9370,11315,59272,338557	AGT,C3,CEBPA,MGST2,PPARG,ADIPOQ,PARK7,ACE2,FFAR4
19_Member	GO Biological Processes	GO:0001817	regulation of cytokine production	-2.80993	-0.896112	13/782	183,384,718,3495,3952,5144,5300,9370,9641,10555,11315,59272,338557	AGT,ARG2,C3,IGHD,LEP,PDE4D,PIN1,ADIPOQ,IKBKE,AGPAT2,PARK7,ACE2,FFAR4
19_Member	GO Biological Processes	GO:0050729	positive regulation of inflammatory response	-2.78604	-0.879434	5/133	183,718,1050,4258,11315	AGT,C3,CEBPA,MGST2,PARK7
19_Member	GO Biological Processes	GO:0045936	negative regulation of phosphate metabolic process	-2.68545	-0.808907	10/526	135,183,1032,1050,5144,5999,8655,9370,11315,84152	ADORA2A,AGT,CDKN2D,CEBPA,PDE4D,RGS4,DYNLL1,ADIPOQ,PARK7,PPP1R1B
19_Member	GO Biological Processes	GO:0010563	negative regulation of phosphorus metabolic process	-2.67948	-0.805769	10/527	135,183,1032,1050,5144,5999,8655,9370,11315,84152	ADORA2A,AGT,CDKN2D,CEBPA,PDE4D,RGS4,DYNLL1,ADIPOQ,PARK7,PPP1R1B
19_Member	GO Biological Processes	GO:0071901	negative regulation of protein serine/threonine kinase activity	-2.62214	-0.761273	5/145	183,1032,1050,5999,9370	AGT,CDKN2D,CEBPA,RGS4,ADIPOQ
19_Member	GO Biological Processes	GO:0031400	negative regulation of protein modification process	-2.51283	-0.685384	10/556	135,183,1032,1050,5144,5999,9370,11315,84152,195814	ADORA2A,AGT,CDKN2D,CEBPA,PDE4D,RGS4,ADIPOQ,PARK7,PPP1R1B,SDR16C5
19_Member	GO Biological Processes	GO:0001819	positive regulation of cytokine production	-2.15106	-0.432127	8/437	183,718,3495,3952,5144,9370,10555,11315	AGT,C3,IGHD,LEP,PDE4D,ADIPOQ,AGPAT2,PARK7
19_Member	GO Biological Processes	GO:0031349	positive regulation of defense response	-2.06867	-0.372051	7/361	183,718,1050,4258,5179,9641,11315	AGT,C3,CEBPA,MGST2,PENK,IKBKE,PARK7
20_Summary	GO Biological Processes	GO:0051955	regulation of amino acid transport	-4.36228	-1.92194	4/31	135,3952,5999,59272,760,8884,9368,11238,29957,80736,6623,5468,7069,119559,183,274,2303,4504,11267,163782,643338,338557,3588,257194,11315	ADORA2A,LEP,RGS4,ACE2,CA2,SLC5A6,SLC9A3R1,CA5B,SLC25A24,SLC44A4,SNCG,PPARG,THRSP,SFXN4,AGT,BIN1,FOXC2,MT3,SNF8,KANK4,C15orf62,FFAR4,IL10RB,NEGR1,PARK7
20_Member	GO Biological Processes	GO:0051955	regulation of amino acid transport	-4.36228	-1.92194	4/31	135,3952,5999,59272	ADORA2A,LEP,RGS4,ACE2
20_Member	GO Biological Processes	GO:0015711	organic anion transport	-3.79643	-1.52507	10/377	135,760,3952,5999,8884,9368,11238,29957,59272,80736	ADORA2A,CA2,LEP,RGS4,SLC5A6,SLC9A3R1,CA5B,SLC25A24,ACE2,SLC44A4
20_Member	GO Biological Processes	GO:0051952	regulation of amine transport	-3.64719	-1.42449	5/86	135,3952,5999,6623,59272	ADORA2A,LEP,RGS4,SNCG,ACE2
20_Member	GO Biological Processes	GO:0015849	organic acid transport	-3.60529	-1.39816	9/325	135,3952,5468,5999,7069,8884,9368,59272,119559	ADORA2A,LEP,PPARG,RGS4,THRSP,SLC5A6,SLC9A3R1,ACE2,SFXN4
20_Member	GO Biological Processes	GO:0015837	amine transport	-3.46735	-1.31659	5/94	135,3952,5999,6623,59272	ADORA2A,LEP,RGS4,SNCG,ACE2
20_Member	GO Biological Processes	GO:0090066	regulation of anatomical structure size	-3.46649	-1.31659	11/494	135,183,274,2303,3952,4504,9368,11267,59272,163782,643338	ADORA2A,AGT,BIN1,FOXC2,LEP,MT3,SLC9A3R1,SNF8,ACE2,KANK4,C15orf62
20_Member	GO Biological Processes	GO:0006865	amino acid transport	-3.34469	-1.24295	6/153	135,3952,5999,9368,59272,119559	ADORA2A,LEP,RGS4,SLC9A3R1,ACE2,SFXN4
20_Member	GO Biological Processes	GO:0032890	regulation of organic acid transport	-3.23432	-1.18025	4/60	135,3952,5999,59272	ADORA2A,LEP,RGS4,ACE2
20_Member	GO Biological Processes	GO:0003018	vascular process in circulatory system	-2.99471	-1.02446	7/245	135,183,2303,3952,8884,9368,59272	ADORA2A,AGT,FOXC2,LEP,SLC5A6,SLC9A3R1,ACE2
20_Member	GO Biological Processes	GO:0035296	regulation of tube diameter	-2.87462	-0.938451	5/127	135,183,2303,3952,59272	ADORA2A,AGT,FOXC2,LEP,ACE2
20_Member	GO Biological Processes	GO:0097746	blood vessel diameter maintenance	-2.87462	-0.938451	5/127	135,183,2303,3952,59272	ADORA2A,AGT,FOXC2,LEP,ACE2
20_Member	GO Biological Processes	GO:0035150	regulation of tube size	-2.85953	-0.926619	5/128	135,183,2303,3952,59272	ADORA2A,AGT,FOXC2,LEP,ACE2
20_Member	Reactome Gene Sets	R-HSA-2980736	Peptide hormone metabolism	-2.57907	-0.731533	4/90	183,3952,59272,338557	AGT,LEP,ACE2,FFAR4
20_Member	GO Biological Processes	GO:0015804	neutral amino acid transport	-2.55886	-0.722835	3/44	3952,5999,59272	LEP,RGS4,ACE2
20_Member	GO Biological Processes	GO:0046427	positive regulation of receptor signaling pathway via JAK-STAT	-2.55886	-0.722835	3/44	183,3588,3952	AGT,IL10RB,LEP
20_Member	GO Biological Processes	GO:0007631	feeding behavior	-2.51078	-0.685384	4/94	135,3952,59272,257194	ADORA2A,LEP,ACE2,NEGR1
20_Member	GO Biological Processes	GO:1904894	positive regulation of receptor signaling pathway via STAT	-2.45099	-0.645767	3/48	183,3588,3952	AGT,IL10RB,LEP
20_Member	GO Biological Processes	GO:0043090	amino acid import	-2.42557	-0.629629	3/49	5999,9368,59272	RGS4,SLC9A3R1,ACE2
20_Member	GO Biological Processes	GO:2000379	positive regulation of reactive oxygen species metabolic process	-2.39892	-0.608873	4/101	183,3952,11315,59272	AGT,LEP,PARK7,ACE2
20_Member	GO Biological Processes	GO:0019229	regulation of vasoconstriction	-2.15888	-0.435952	3/61	183,3952,59272	AGT,LEP,ACE2
20_Member	GO Biological Processes	GO:0046942	carboxylic acid transport	-2.00033	-0.331993	6/285	135,3952,5999,8884,9368,59272	ADORA2A,LEP,RGS4,SLC5A6,SLC9A3R1,ACE2
