# Supplementary material for: Trait correlated expression combined with eQTL and ASE analyses identified novel candidate genes affecting intramuscular fat
Source: BMC Genomics. 2021 Nov 8;22:805. doi: 10.1186/s12864-021-08141-9 (PMC8577010; doi:10.1186/s12864-021-08141-9)
Supplement: Supplementary file 3 — Additional file 3: Supplementary Table S3. The result of Gene set enrichment analysis (GSEA) analysis for all the 13, 450 expressed genes [file 12864_2021_8141_MOESM3_ESM.xlsx]

## Sheet: Sheet1
Supplementary Table S3. The result of Gene set enrichment analysis (GSEA) analysis for all the 13,450 expressed genes.
NAME	SIZE	ES	NES	NOM p-val	FDR q-val	FWER p-val
Gene sets positively related with IMF
KEGG_OXIDATIVE_PHOSPHORYLATION	82	0.644389	2.52193	0	0	0
KEGG_PARKINSONS_DISEASE	86	0.616657	2.43954	0	0	0
KEGG_HUNTINGTONS_DISEASE	124	0.548418	2.26939	0	0	0
KEGG_FATTY_ACID_METABOLISM	32	0.649513	2.08165	0	0.000578	0.003
KEGG_VALINE_LEUCINE_AND_ISOLEUCINE_DEGRADATION	40	0.608245	2.07011	0	0.000462	0.003
KEGG_ALZHEIMERS_DISEASE	111	0.490681	2.02439	0	0.000385	0.003
KEGG_PPAR_SIGNALING_PATHWAY	45	0.571833	2.00329	0	0.000683	0.006
KEGG_PROPANOATE_METABOLISM	28	0.611649	1.95275	0.00162338	0.001769	0.018
KEGG_GLYCEROLIPID_METABOLISM	32	0.600296	1.9179	0	0.00246646	0.028
KEGG_BUTANOATE_METABOLISM	23	0.622188	1.88679	0	0.00324485	0.04
KEGG_PYRUVATE_METABOLISM	30	0.58189	1.88021	0.0032	0.00310206	0.042
KEGG_GLUTATHIONE_METABOLISM	29	0.598069	1.87031	0.00325203	0.00344708	0.05
KEGG_PEROXISOME	61	0.476653	1.78021	0	0.0102082	0.158
KEGG_CITRATE_CYCLE_TCA_CYCLE	24	0.564085	1.73773	0.00490998	0.0154322	0.244
KEGG_RNA_POLYMERASE	20	0.553652	1.60778	0.0207337	0.0555913	0.65
KEGG_FRUCTOSE_AND_MANNOSE_METABOLISM	29	0.494323	1.57031	0.0226171	0.0721493	0.765
KEGG_BIOSYNTHESIS_OF_UNSATURATED_FATTY_ACIDS	17	0.542675	1.53324	0.038526	0.0932802	0.874
KEGG_PORPHYRIN_AND_CHLOROPHYLL_METABOLISM	20	0.519304	1.51163	0.0352941	0.104943	0.908
KEGG_ARGININE_AND_PROLINE_METABOLISM	35	0.446222	1.47914	0.0393701	0.129095	0.955
KEGG_GLYCEROPHOSPHOLIPID_METABOLISM	51	0.405536	1.45154	0.0270677	0.149695	0.985
KEGG_ADIPOCYTOKINE_SIGNALING_PATHWAY	50	0.395771	1.4372	0.0384025	0.158292	0.991
KEGG_DRUG_METABOLISM_CYTOCHROME_P450	21	0.482824	1.40788	0.0696095	0.185919	0.997
Gene sets negatively related with IMF
KEGG_CELL_ADHESION_MOLECULES_CAMS	76	-0.57955	-2.49139	0	0	0
KEGG_HEDGEHOG_SIGNALING_PATHWAY	35	-0.579428	-2.12689	0	0.00073	0.001
KEGG_BASAL_CELL_CARCINOMA	41	-0.537251	-2.06393	0	0.00158614	0.003
KEGG_ADHERENS_JUNCTION	63	-0.497035	-2.02496	0	0.00256786	0.007
KEGG_LEUKOCYTE_TRANSENDOTHELIAL_MIGRATION	84	-0.419109	-1.83383	0	0.0230145	0.079
KEGG_O_GLYCAN_BIOSYNTHESIS	15	-0.631422	-1.80537	0.00476191	0.0274665	0.113
KEGG_CYTOKINE_CYTOKINE_RECEPTOR_INTERACTION	123	-0.375081	-1.75755	0	0.0368161	0.171
KEGG_TIGHT_JUNCTION	89	-0.385814	-1.71641	0	0.045778	0.237
KEGG_ARRHYTHMOGENIC_RIGHT_VENTRICULAR_CARDIOMYOPATHY_ARVC	61	-0.408763	-1.67874	0.00294985	0.0566796	0.31
KEGG_CALCIUM_SIGNALING_PATHWAY	112	-0.360648	-1.67464	0	0.0521938	0.316
KEGG_MISMATCH_REPAIR	18	-0.537974	-1.64302	0.0180879	0.0639595	0.397
KEGG_FOCAL_ADHESION	162	-0.324328	-1.58673	0.00429185	0.0905966	0.539
KEGG_PRIMARY_IMMUNODEFICIENCY	23	-0.480247	-1.58117	0.014742	0.08761	0.557
KEGG_VIRAL_MYOCARDITIS	42	-0.419876	-1.56578	0.0223464	0.0899589	0.59
KEGG_CHEMOKINE_SIGNALING_PATHWAY	132	-0.330791	-1.55756	0	0.0895075	0.614
KEGG_ALDOSTERONE_REGULATED_SODIUM_REABSORPTION	26	-0.466836	-1.54841	0.0333333	0.0881191	0.63
KEGG_HEMATOPOIETIC_CELL_LINEAGE	46	-0.400951	-1.54249	0.015873	0.0880106	0.648
KEGG_COMPLEMENT_AND_COAGULATION_CASCADES	37	-0.422198	-1.53749	0.0138889	0.0867095	0.669
KEGG_T_CELL_RECEPTOR_SIGNALING_PATHWAY	82	-0.339851	-1.47233	0.00666667	0.128974	0.828
KEGG_TYPE_II_DIABETES_MELLITUS	32	-0.407654	-1.44595	0.0481283	0.148056	0.879
KEGG_REGULATION_OF_ACTIN_CYTOSKELETON	166	-0.287695	-1.41089	0.017316	0.175173	0.931
KEGG_NATURAL_KILLER_CELL_MEDIATED_CYTOTOXICITY	68	-0.330972	-1.36897	0.0447284	0.21482	0.969
KEGG_PATHWAYS_IN_CANCER	259	-0.259668	-1.34024	0.00531915	0.243678	0.983
KEGG_MELANOGENESIS	72	-0.311468	-1.3336	0.0485437	0.242173	0.986
